# Supplementary material for: Antimicrobial Resistance and in silico Virulence Profiling of Aliarcobacter butzleri Strains From German Water Poultry
Source: Front Microbiol. 2020 Dec 14;11:617685. doi: 10.3389/fmicb.2020.617685 (PMC7767855; doi:10.3389/fmicb.2020.617685)
Supplement: Supplementary file 1 [file Data_Sheet_1.xlsx]

## Sheet: Table S1
Table S1: Additional metadata of the 75 Aliarcobacter butzleri strains used in this study
WGS	Strain	BioProject	Isolation source	Year of isolation	Country	Antimicrobial susceptibility (MIC)																Urease assay	MLST								Reference
						ERY		GEN		CIP		DC		TC		STX		AMP		CTX
						mg/L		mg/L		mg/L		mg/L		mg/L		mg/L		mg/L		mg/L			aspA	atpA	glnA	gltA	glyA	pgm	tkt	ST
SRR12709624	16CS0847-3	PRJNA665330	fecal sample (goose)	2016	Germany	4	S	2	S	0.12	S	1.5	S	2	S	8	R	8	S	32	R	+	4	12	1	19	346	~103	24	new	this study
SRR12709623	17CS0824	PRJNA665330	fecal sample (goose)	2017	Germany	8	R	4	I	0.12	S	4	R	4	R	12	R	3	S	32	R	+	4	58	44	19	150	4	89	new	this study
SRR12709612	17CS1193-1	PRJNA665330	fecal sample (mulard duck)	2017	Germany	4	S	1	S	0.12	S	1	S	1	S	8	R	24	R	32	R	+	4	4	44	12	376	4	160	new	this study
SRR12709601	17CS1193-2	PRJNA665330	fecal sample (mulard duck)	2017	Germany	4	S	1	S	0.25	S	1.5	S	1	S	8	R	16	R	32	R	+	4	4	44	12	376	4	160	new	this study
SRR12709635	17CS1193-3	PRJNA665330	fecal sample (mulard duck)	2017	Germany	8	R	4	I	0.25	S	2	S	2	S	12	R	1.5	S	32	R	+	4	4	51	126	471	20	89	new	this study
SRR12709629	17CS1197	PRJNA665330	fecal sample (Muscovy duck)	2017	Germany	16	R	4	I	0.5	S	6	R	4	R	12	R	4	S	32	R	+	~15	4	40	19	~677	63	9	new	this study
SRR12709628	17CS1197-2	PRJNA665330	fecal sample (Muscovy duck)	2017	Germany	4	S	4	I	0.12	S	6	R	4	R	12	R	8	S	32	R	+	~15	4	40	19	~677	63	9	new	this study
SRR12709627	17CS1197-3	PRJNA665330	fecal sample (Muscovy duck)	2017	Germany	32	R	2	S	0.5	S	6	R	4	R	12	R	4	S	32	R	+	~15	4	40	19	~677	63	9	new	this study
SRR12709626	17CS1198-1	PRJNA665330	fecal sample (Muscovy duck)	2017	Germany	2	S	4	I	0.25	S	2	S	2	S	48	R	1	S	32	R	+	4	4	4	19	351	219	158	new	this study
SRR12709625	17CS1198-2	PRJNA665330	fecal sample (Muscovy duck)	2017	Germany	4	S	4	I	0.25	S	2	S	2	S	48	R	1	S	32	R	+	4	4	4	19	351	219	158	new	this study
SRR12709622	17CS1198-3	PRJNA665330	fecal sample (Muscovy duck)	2017	Germany	4	S	4	I	0.25	S	2	S	2	S	48	R	1	S	32	R	Ø	4	4	4	19	351	219	158	new	this study
SRR12709621	16CS0367-AR	PRJNA665330	fecal sample (goose)	2016	Germany	16	R	3	I	0.25	S	4	R	3	R	10	R	6	S	32	R	+	4	4	40	19	471, 534	194	158	new	this study
SRR12709620	16CS0367-1-AR	PRJNA665330	fecal sample (goose)	2016	Germany	16	R	2	S	0.25	S	3	R	4	R	8	R	8	S	32	R	+	4	4	40	19	471, 534	194	158	new	this study
SRR12709619	16CS0370-1	PRJNA665330	fecal sample (goose)	2016	Germany	16	R	3	I	0.5	S	4	R	3	R	12	R	8	S	32	R	+	4	4	40	19	471, 534	194	158	new	this study
SRR12709618	16CS0375-1	PRJNA665330	fecal sample (goose)	2016	Germany	16	R	4	I	0.25	S	6	R	4	R	8	R	4	S	32	R	+	4	4	40	19	471, 534	194	158	new	this study
SRR12709617	16CS0375-2	PRJNA665330	fecal sample (goose)	2016	Germany	12	R	3	I	0.25	S	5	R	3	R	6	R	4	S	32	R	+	4	4	40	19	471, 534	194	158	new	this study
SRR12709616	16CS0831-1-1	PRJNA665330	fecal sample (goose)	2016	Germany	8	R	2	S	0.12	S	3	R	4	R	8	R	12	R	32	R	+	4	4	40	19	471, 534	194	158	new	this study
SRR12709615	16CS0831-4-1	PRJNA665330	fecal sample (goose)	2016	Germany	8	R	1	S	0.25	S	6	R	8	R	4	S	256	R	32	R	Ø	81	69	26	66	182	124	86	205	this study
SRR12709614	17CS1200-1	PRJNA665330	fecal sample (Pekin duck)	2017	Germany	8	R	4	I	0.12	S	1.5	S	2	S	12	R	3	S	32	R	+	41	133	51	19	510	4	160	new	this study
SRR12709613	17CS1201	PRJNA665330	fecal sample (Pekin duck)	2017	Germany	4	S	2	S	0.06	S	1	S	2	S	4	S	2	S	32	R	+	41	133	51	19	510	4	160	new	this study
SRR12709611	17CS1205-1	PRJNA665330	fecal sample (Pekin duck)	2017	Germany	8	R	2	S	0.12	S	2	S	2	S	12	R	32	R	32	R	+	37	23	7	~165	659	26	new	new	this study
SRR12709610	17CS1205-2	PRJNA665330	fecal sample (Pekin duck)	2017	Germany	8	R	2	S	0.12	S	3	R	2	S	8	R	32	R	32	R	+	37	23	7	~165	659	26	new	new	this study
SRR12709609	17CS1206-1	PRJNA665330	fecal sample (Pekin duck)	2017	Germany	16	R	1	S	0.25	S	3	R	2	S	4	S	256	R	32	R	+	37	23	7	~165	659	26	new	new	this study
SRR12709608	17CS1208-3	PRJNA665330	fecal sample (Pekin duck)	2017	Germany	8	R	4	I	0.12	S	3	R	2	S	12	R	32	R	32	R	+	37	23	7	~165	659	26	new	new	this study
SRR12709607	17CS1167	PRJNA665330	fecal sample (goose)	2017	Germany	8	R	4	I	0.12	S	3	R	2	S	12	R	2	S	32	R	+	4	4	4	4	139	4	89	18	this study
SRR12709606	17CS1168	PRJNA665330	fecal sample (goose)	2017	Germany	6	R	3	I	0.06	S	2	S	2	S	4	S	2	S	32	R	+	~69	12	9	19	410	290	165	new	this study
SRR12709605	17CS1056	PRJNA665330	fecal sample (goose)	2017	Germany	16	R	4	I	0.25	S	2	S	2	S	4	S	1.5	S	32	R	+	37	133	44	12	~379	278	160	new	this study
SRR12709604	17CS1066	PRJNA665330	fecal sample (Muscovy duck)	2017	Germany	8	R	4	I	0.12	S	2	S	2	S	12	R	12	R	32	R	+	4	4	4	4	~139	4	89	new	this study
SRR12709603	17CS1067	PRJNA665330	fecal sample (Muscovy duck)	2017	Germany	8	R	4	I	0.25	S	2	S	2	S	12	R	256	R	32	R	+	4	4	4	4	3	4	89	17	this study
SRR12709602	17CS1068-1	PRJNA665330	fecal sample (Muscovy duck)	2017	Germany	32	R	2	S	0.25	S	4	R	4	R	8	R	256	R	32	R	+	4	4	4	4	139	4	89	18	this study
SRR12709600	17CS1068-2	PRJNA665330	fecal sample (Muscovy duck)	2017	Germany	4	S	2	S	0.12	S	3	R	4	R	6	R	256	R	32	R	+	4	4	4	4	~139	4	89	new	this study
SRR12709599	17CS0916-1	PRJNA665330	fecal sample (Muscovy duck)	2017	Germany	16	R	2	S	32	R	2	S	3	R	6	R	256	R	32	R	+	20	7	20	23	186?	45	37	new	this study
SRR12709598	17CS0916-2	PRJNA665330	fecal sample (Muscovy duck)	2017	Germany	32	R	2	S	32	R	3	R	5	R	8	R	256	R	32	R	+	20	7	20	23	186?	45	37	new	this study
SRR12709597	16CS0857-1	PRJNA665330	fecal sample (goose)	2016	Germany	24	R	4	I	0.25	S	6	R	8	R	12	R	256	R	32	R	+	20	7	20	7	186	8	7	new	this study
SRR12709596	16CS0861-1	PRJNA665330	fecal sample (goose)	2016	Germany	12	R	3	I	0.12	S	3	R	2	S	12	R	3	S	32	R	+	4	12	1	19	~418	213	160	new	this study
SRR12709595	17CS1092-1	PRJNA665330	fecal sample (goose)	2017	Germany	4	S	4	I	0.25	S	3	R	4	R	12	R	6	S	32	R	+	153	4	40	19	497?	98	158	new	this study
SRR12709594	17CS1092-2	PRJNA665330	fecal sample (goose)	2017	Germany	8	R	4	I	0.25	S	1.5	S	2	S	16	R	6	S	32	R	+	153	4	40	19	489?	98	158	new	this study
SRR12709593	17CS1095	PRJNA665330	fecal sample (goose)	2017	Germany	8	R	2	S	0.12	S	1.5	S	2	S	8	R	4	S	32	R	+	153	4	40	19	528?	98	158	new	this study
SRR12709637	16CS0815-2	PRJNA665330	fecal sample (goose)	2016	Germany	2	S	2	S	0.5	S	2	S	2	S	8	R	2	S	32	R	+	182	4	40	136	413?	211	87	new	this study
SRR10215626	16CS0817-2	PRJNA575341	fecal sample (Muscovy duck)	2016	Germany	2	S	1.25	S	0.06	S	1.75	S	1.75	S	4	S	6	S	32	R	+	177	39	40	123	~511	194	24	new	[1], this study
SRR12709636	16CS0820-1	PRJNA665330	fecal sample (Muscovy duck)	2016	Germany	16	R	2.5	I	0.25	S	2.5	R	2.5	R	8	R	256	R	32	R	+	47	217	4	129	~694	123	37	new	this study
SRR12709634	16CS0820-2	PRJNA665330	fecal sample (Muscovy duck)	2016	Germany	16	R	1.5	S	0.25	S	6	R	5	R	4	S	3	S	32	R	+	47	217	9	129	~615	123	37	new	this study
SRR10215625	16CS0821-2	PRJNA575341	fecal sample (Muscovy duck)	2016	Germany	32	R	1	S	0.5	S	4	R	3	R	12	R	4	S	32	R	+	47	217	4	129	694?	123	37	new	[1], this study
SRR12709633	16CS0823-1	PRJNA665330	fecal sample (Muscovy duck)	2016	Germany	32	R	4	I	0.25	S	6	R	4	R	12	R	256	R	32	R	+	47	217	9	129	~632	123	37	new	this study
SRR12709632	16CS0823-2	PRJNA665330	fecal sample (Muscovy duck)	2016	Germany	12	R	3	I	0.25	S	3	R	2	S	12	R	1	S	32	R	+	~229	4	34	4	488	102	63	new	this study
SRR12709631	17CS0965-1	PRJNA665330	fecal sample (goose)	2017	Germany	4	S	4	I	0.12	S	2	S	2	S	12	R	3	S	32	R	+	153	39	1	19	184	11	~9	new	this study
SRR12709630	17CS0965-B	PRJNA665330	fecal sample (goose)	2017	Germany	4	S	2	S	0.25	S	3	R	2	S	12	R	6	S	32	R	+	20	39	11	11	513	26	55	new	this study
GCF_900187115.1	NCTC 12481	PRJEB6403	diarrheic stool (human)	1992	USA	NA	I	NA	S	NA	S	NA		NA	S	NA	S	NA	R	NA	R	+	1	1	1	1	1, 142	1	1	new	NA, [9]#, [10]§
GCF_004283125.1	55	PRJNA489574	mussel	2014	Italy	NA	R*	NA	S*	NA	S*	NA		NA	R*	NA	S*	256	R	128	R	NA	236	161	1	183	521	296	207	537	[2]
GCF_004283115.1	6V	PRJNA489609	clams	2014	Italy	NA	R*	NA	S*	NA	S*	NA		NA	R*	NA	S*	64	R	64	R	NA	332	8	1	166	685	367	292	675	[2]
GCF_013363865.1	RMI	PRJNA637480	raw milk	2018	Germany	NA		NA		NA		NA		NA		NA		NA		NA		NA	NA	NA	NA	NA	NA	NA	NA	NA	NA
GCF_013363855.1	RMIII	PRJNA637480	raw milk	2018	Germany	NA		NA		NA		NA		NA		NA		NA		NA		NA	NA	NA	NA	NA	NA	NA	NA	NA	NA
GCF_000215345.2	7h1h	PRJNA67167	fecal sample (beef)	2007	UK	NA		NA		NA		NA		NA		NA		NA		NA		NA	150	4	1	122	~370	194	52	-	[3,6]
ERR3523212	Ab_1426_2003	PRJEB34441	diarrheic stool (human)	2003	France	1	S	0.125	S	0.06	S	NA		NA		NA		16-32	S/R	8	R	Ø	8	8	8	8	9	9	8	47	[4,6]
ERR3523199	Ab_1711	PRJEB34441	poultry slaughterhouse equipment surface	2011	Portugal	2	S	0.125	S	8	R	NA		NA		NA		4	S	8	R	+	13	4	40	15	545	102	158	-	[5,6]
ERR3523202	Ab_2211	PRJEB34441	slaughterhouse surface	2011	Portugal	2	S	0.5	S	0.125	S	NA		NA		NA		32	R	16	R	Ø	234	15	26	164	375	260	176	460	[5,6]
ERR3523203	Ab_2811	PRJEB34441	carcass neck skin (poultry)	2011	Portugal	32	R	0.25	S	16	R	NA		NA		NA		64	R	32	R	Ø	23	44	24	2	137	62	20	107	[5,6]
ERR3523197	Ab_3711	PRJEB34441	caecum (poultry)	2011	Portugal	1	S	0.25	S	4	R	NA		NA		NA		16-32	S/R	4	R	+	20	2	1	~15	28	71	165	-	[5,6]
ERR3523210	Ab_4211	PRJEB34441	carcass drippings (poultry)	2011	Portugal	2	S	0.25	S	16	R	NA		NA		NA		32	R	8	R	Ø	20	25	7	2	~465	32	2	-	[5,6]
ERR3523201	Ab_4511	PRJEB34441	carcass drippings (flock)	2011	Portugal	2	S	0.25	S	0.25	S	NA		NA		NA		32	R	16	R	Ø	23	44	24	44	112	35	20	510	[5,6]
ERR3523204	Ab_A103	PRJEB34441	river water	2016	Portugal	2	S	0.5	S	16	R	NA		NA		NA		16	S	16	R	Ø	20	~39	11	11	98	87	178	-	[6]
ERR3523214	Ab_A111	PRJEB34441	river water	2016	Portugal	2	S	0.25	S	0.06	S	NA		NA		NA		8	S	8	R	+	20	12	11	19	~692	127	88	-	[6]
ERR3523198	Ab_CR1132	PRJEB34441	ready-to-eat vegetables	2016	Portugal	1	S	0.25	S	0.06	S	NA		NA		NA		8	S	16	R	+	240	133	40	12	~376	278	160	-	[6,7]
ERR3523196	Ab_CR1143	PRJEB34441	meat (poultry)	2016	Portugal	4	S	0.25	S	8	R	NA		NA		NA		64	R	16	R	Ø	23	5	24	44	112	35	55	-	[6,7]
ERR3523205	Ab_CR424	PRJEB34441	meat (poultry)	2015	Portugal	32	R	0.5	S	0.25	S	NA		NA		NA		32	R	8	R	Ø	23	7	33	38	~745	~120	174	-	[6,7]
ERR3523200	Ab_CR461	PRJEB34441	meat (fish)	2015	Portugal	1	S	0.125	S	0.06	S	NA		NA		NA		32	R	16	R	Ø	5	5	24	27	80	62	20	-	[6,7]
ERR3523213	Ab_CR502	PRJEB34441	meat (poultry)	2015	Portugal	32	R	0.25	S	32	R	NA		NA		NA		4	S	4	R	+	20	39	11	15	~666	~26	2	-	[6,7]
ERR3523209	Ab_CR604	PRJEB34441	meat (beef)	2015	Portugal	0.125	S	0.25	S	0.06	S	NA		NA		NA		8	S	8	R	+	26	22	4	44	~24	55	165	-	[6,7]
ERR3523206	Ab_CR641	PRJEB34441	meat (poultry)	2015	Portugal	32	R	0.25	S	0.5	S	NA		NA		NA		8	S	8	R	Ø	23	44	24	15	124	55	20	108	[6,7]
ERR3523216	Ab_CR891	PRJEB34441	meat (poultry)	2016	Portugal	2	S	0.25	S	0.125	S	NA		NA		NA		2	S	16	R	Ø	21	22	21	24	48	27	25	94	[6,7]
ERR3523215	Ab_CR892	PRJEB34441	meat (poultry)	2016	Portugal	2	S	0.25	S	8	R	NA		NA		NA		32	R	8	R	+	10	14	41	30	~602	~263	~31	-	[6,7]
ERR3523207	Ab_DQ20dA1	PRJEB34441	milk (goat)	2015	Portugal	2	S	0.25	S	16	R	NA		NA		NA		64	R	32	R	Ø	59	47	26	53	~205	88	60	-	[6,8]
ERR3523217	Ab_DQ31A1	PRJEB34441	milk (sheep)	2015	Portugal	4	S	0.25	S	0.06	S	NA		NA		NA		32	R	32	R	Ø	55	45	26	48	113	85	59	172	[6,8]
ERR3523211	Ab_DQ40A1	PRJEB34441	dairy plant equipment surface	2015	Portugal	2	S	0.25	S	0.03	S	NA		NA		NA		4	S	4	R	+	4	164	40	19	528	102	4	-	[6,8]
ERR3523208	Ab_DQ64A1	PRJEB34441	dairy plant equipment surface	2015	Portugal	1	S	0.25	S	0.06	S	NA		NA		NA		4	S	2	S	+	10	20	11	19	192	134	11	-	[6,8]
MIC- minimal inhibitory concentration; ERY - erythromycin; GEN - gentamicin, CIP - ciprofloxacin; DC - doxycycline; TC - tetracycline; STX - streptomycin; AMP - ampicillin; CTX - cefotaxime; ST - sequence type; NA - not available/ not applicable; + - positive; Ø - negative
# - antimicrobial susceptibility values and result of the urease assay were taken from reference [9]; § - results of the MLST analysis were taken from reference [10] * - no specific MIC values available only phenotype
References:
1. Müller, E., Abdel-Glil, M.Y., Hotzel, H., Hänel, I., and Tomaso, H. (2020). Aliarcobacter butzleri from Water Poultry: Insights into Antimicrobial Resistance, Virulence and Heavy Metal Resistance. Genes (Basel) 11(9). doi: 10.3390/genes11091104.
2. Fanelli, F., Di Pinto, A., Mottola, A., Mule, G., Chieffi, D., Baruzzi, F., et al. (2019). Genomic Characterization of Arcobacter butzleri Isolated From Shellfish: Novel Insight Into Antibiotic Resistance and Virulence Determinants. Front Microbiol 10, 670. doi: 10.3389/fmicb.2019.00670.
3. Merga, J.Y., Winstanley, C., Williams, N.J., Yee, E., and Miller, W.G. (2013). Complete Genome Sequence of the Arcobacter butzleri Cattle Isolate 7h1h. Genome Announc 1(4). doi: 10.1128/genomeA.00655-13.
4. Ferreira, S., Julio, C., Queiroz, J.A., Domingues, F.C., and Oleastro, M. (2014). Molecular diagnosis of Arcobacter and Campylobacter in diarrhoeal samples among Portuguese patients. Diagn Microbiol Infect Dis 78(3), 220-225. doi: 10.1016/j.diagmicrobio.2013.11.021.
5. Ferreira, S., Fraqueza, M.J., Queiroz, J.A., Domingues, F.C., and Oleastro, M. (2013). Genetic diversity, antibiotic resistance and biofilm-forming ability of Arcobacter butzleri isolated from poultry and environment from a Portuguese slaughterhouse. Int J Food Microbiol 162(1), 82-88. doi: 10.1016/j.ijfoodmicro.2013.01.003.
6. Isidro, J., Ferreira, S., Pinto, M., Domingues, F., Oleastro, M., Gomes, J.P., et al. (2020). Virulence and antibiotic resistance plasticity of Arcobacter butzleri: Insights on the genomic diversity of an emerging human pathogen. Infect Genet Evol 80, 104213. doi: 10.1016/j.meegid.2020.104213.
7. Vicente-Martins, S., Oleastro, M., Domingues, F.C., and Ferreira, S. (2018). Arcobacter spp. at retail food from Portugal: Prevalence, genotyping and antibiotics resistance. Food Control 85, 107-112. doi: 10.1016/j.foodcont.2017.09.024.
8. Ferreira, S., Oleastro, M., and Domingues, F.C. (2017). Occurrence, genetic diversity and antibiotic resistance of Arcobacter sp. in a dairy plant. J Appl Microbiol 123(4), 1019-1026. doi: 10.1111/jam.13538.
9. Miller, W.G., Parker, C.T., Rubenfield, M., Mendz, G.L., Wosten, M.M., Ussery, D.W., et al. (2007). The complete genome sequence and analysis of the epsilonproteobacterium Arcobacter butzleri. PLoS One 2(12), e1358. doi: 10.1371/journal.pone.0001358.
10. Miller, W.G., Wesley, I.V., On, S.L., Houf, K., Megraud, F., Wang, G., et al. (2009). First multi-locus sequence typing scheme for Arcobacter spp. BMC Microbiol 9, 196. doi: 10.1186/1471-2180-9-196.

## Sheet: Table S2
Table S2: Results of the ANI analysis.
	NCTC_11168	ATCC_43158	LMG_25534	NCTC_12481	17CS1068-1	17CS1095	16CS0861-1	RMI	Ab_CR1132	Ab_DQ40A1	Ab_4211	Ab_1711	Ab_2211	16CS0367-1-AR	16CS0817-2	16CS0831-4-1	16CS0820-2	Ab_DQ20dA1	Ab_CR424	17CS0916-1	17CS1193-1	16CS0823-1	17CS1206-1	16CS0823-2	17CS1205-1	17CS1200-1	17CS1208-3	Ab_CR892	16CS0375-1	6V	17CS1092-1	Ab_DQ64A1	Ab_A111	Ab_CR502	16CS0857-1	Ab_A103	17CS1067	17CS0824	17CS1197-2	16CS0370-1	16CS0375-2	16CS0815-2	17CS0916-2	17CS0965-1	17CS1167	Ab_4511	17CS1168	17CS1205-2	17CS1197
C.jejuni_NCTC_11168	100
A.cryaerophilus_ATCC_43158	66.09	100
A.trophiarum_LMG_25534	66.00	85.34	100
A.butzleri_NCTC_12481	66.54	78.17	77.22	100
A.butzleri_17CS1068-1	65.95	78.15	77.27	97.53	100
A.butzleri_17CS1095	65.95	78.27	77.29	97.56	98.47	100
A.butzleri_16CS0861-1	65.90	78.20	76.21	97.48	98.40	98.48	100
A.butzleri_RMI	65.83	78.03	77.19	97.40	97.91	98.18	97.85	100
A.butzleri_Ab_CR1132	65.79	78.06	77.22	97.46	98.53	98.45	98.52	97.81	100
A.butzleri_Ab_DQ40A1	65.84	78.16	77.24	97.23	98.14	98.16	98.10	97.55	98.05	100
A.butzleri_Ab_4211	65.98	78.08	77.30	97.41	97.60	97.68	97.66	97.43	97.61	97.52	100
A.butzleri_Ab_1711	65.81	78.21	77.22	97.37	97.94	98.37	98.00	97.84	98.03	97.79	97.61	100
A.butzleri_Ab_2211	65.79	77.96	77.17	97.35	97.16	97.08	97.08	96.75	96.96	96.98	97.07	97.00	100
A.butzleri_16CS0367-1-AR	65.82	78.03	77.27	97.40	98.69	98.52	98.39	97.92	98.35	98.17	97.61	97.98	97.01	100
A.butzleri_16CS0817-2	65.81	78.24	77.31	97.37	98.25	98.64	98.39	97.92	98.34	97.91	97.61	98.08	96.95	98.34	100
A.butzleri_16CS0831-4-1	65.59	77.99	77.14	97.15	96.97	97.01	97.00	96.92	97.10	96.90	97.13	96.98	97.65	97.12	97.01	100
A.butzleri_16CS0820-2	65.88	77.96	77.27	97.48	97.76	97.88	97.73	97.77	97.76	97.58	97.74	97.78	96.89	97.78	97.70	96.91	100
A.butzleri_Ab_DQ20dA1	65.79	77.93	77.11	97.52	97.16	97.32	97.20	97.13	97.19	96.97	97.25	97.11	98.14	97.20	97.15	97.90	96.99	100
A.butzleri_Ab_CR424	65.91	78.13	77.24	97.46	97.51	97.58	97.53	97.40	97.51	97.39	97.57	97.28	97.57	97.38	97.26	97.03	97.42	97.47	100
A.butzleri_17CS0916-1	65.76	78.08	77.27	97.66	98.13	98.07	98.22	98.00	98.12	97.92	97.98	97.92	97.36	98.14	97.97	97.18	98.05	97.32	97.69	100
A.butzleri_17CS1193-1	65.84	78.08	77.20	97.56	98.58	98.42	98.66	97.92	99.55	98.11	97.63	98.05	97.04	98.49	98.35	96.96	97.81	97.27	97.57	98.20	100
A.butzleri_16CS0823-1	65.96	78.02	77.19	97.50	97.82	97.81	97.79	97.77	97.76	97.59	97.75	97.77	96.92	97.77	97.69	96.93	100	97.00	97.42	98.05	97.82	100
A.butzleri_17CS1206-1	65.81	78.12	77.27	97.71	98.05	98.01	98.01	97.93	97.92	97.86	97.72	97.93	97.07	98.05	97.90	96.96	97.94	97.31	97.60	98.20	97.97	97.95	100
A.butzleri_16CS0823-2	65.90	78.12	77.20	97.50	98.32	98.32	98.20	98.06	98.14	98.02	97.62	97.97	97.05	98.28	98.19	97.05	97.87	97.22	97.47	98.07	98.27	97.85	98.03	100
A.butzleri_17CS1205-1	65.84	78.18	77.21	97.70	98.05	98.01	98.00	97.95	97.95	97.89	97.72	97.93	97.05	98.08	97.88	96.94	97.96	97.25	97.61	98.19	97.97	97.96	100	98.06	100
A.butzleri_17CS1200-1	65.83	78.22	77.24	97.56	98.36	98.48	98.65	97.96	98.63	98.10	97.75	98.16	97.14	98.43	98.28	97.07	97.75	97.28	97.54	98.20	98.98	97.75	98.09	98.19	98.11	100
A.butzleri_17CS1208-3	65.83	78.12	77.24	97.71	98.04	98.08	97.97	97.95	97.93	98.21	97.72	97.95	97.01	98.05	97.89	96.92	97.98	97.30	97.59	98.19	97.95	97.97	100	98.06	99.99	98.10	100
A.butzleri_Ab_CR892	65.90	78.17	77.23	97.55	97.60	97.64	97.46	97.40	97.48	97.32	97.61	97.51	97.22	97.52	97.46	97.03	97.62	97.13	97.48	97.87	97.62	97.64	97.73	97.56	97.70	97.62	97.72	100
A.butzleri_16CS0375-1	65.72	78.04	77.27	97.41	98.69	98.53	98.40	97.94	98.35	98.16	97.62	98.00	97.00	100	98.33	97.13	97.76	97.28	97.36	98.13	98.48	97.75	98.03	98.30	98.05	98.42	98.02	97.53	100
A.butzleri_6V	65.89	77.91	77.15	97.76	97.39	97.42	97.38	97.06	97.24	97.10	97.38	97.18	97.53	97.24	97.18	97.09	97.19	97.49	97.35	97.41	97.34	97.22	97.41	97.28	97.42	97.36	97.40	97.62	97.25	100
A.butzleri_17CS1092-1	65.91	78.13	77.31	97.38	98.35	99.26	98.42	98.04	98.37	98.02	97.68	98.24	96.96	98.42	98.61	97.00	97.79	97.09	97.45	97.99	98.46	97.80	97.80	98.42	97.92	98.38	97.90	97.46	98.40	97.30	100
A.butzleri_Ab_DQ64A1	65.82	78.02	77.33	97.24	97.61	97.84	97.60	97.62	97.58	97.40	97.46	97.56	96.85	97.60	97.56	96.81	97.72	96.94	97.37	97.84	97.73	97.72	97.82	97.66	97.81	97.66	97.83	97.54	97.64	97.07	97.72	100
A.butzleri_Ab_A111	65.88	78.07	77.18	97.47	98.01	98.07	98.00	98.02	97.98	97.74	97.59	97.92	96.90	97.92	97.82	97.02	97.81	97.17	97.44	98.04	98.12	97.82	97.93	97.95	97.94	98.05	97.90	97.54	97.93	97.17	98.09	97.70	100
A.butzleri_Ab_CR502	65.89	78.11	77.30	97.39	97.85	97.94	97.79	97.70	97.90	97.55	97.47	97.85	96.95	97.70	97.69	96.91	97.97	97.13	97.42	98.01	97.93	97.96	97.90	97.85	97.94	97.91	97.92	97.35	97.70	97.17	97.83	97.58	98.30	100
A.butzleri_16CS0857-1	65.83	78.15	77.25	97.70	98.12	98.19	98.12	97.95	98.02	97.95	97.84	98.04	97.38	98.15	97.87	97.20	97.96	97.43	97.82	98.67	98.14	97.97	98.17	98.15	98.17	98.14	98.18	97.95	98.14	97.57	98.01	97.91	98.01	98.01	100
A.butzleri_Ab_A103	65.97	78.12	77.20	97.41	98.05	98.16	98.04	97.87	98.05	97.80	97.63	97.92	97.20	97.96	97.86	97.11	97.75	97.34	97.65	98.13	98.09	97.76	97.89	98.05	97.91	98.08	97.89	97.70	97.98	97.36	98.06	97.70	98.81	98.27	98.00	100
A.butzleri_17CS1067	65.90	78.13	77.23	97.56	99.99	98.44	98.43	97.90	98.52	98.16	97.62	97.95	97.20	98.70	98.29	96.97	97.76	97.19	97.58	98.22	98.58	97.76	98.03	98.21	98.02	98.39	98.04	97.59	98.69	97.41	98.37	97.59	98.00	97.85	98.14	98.04	100
A.butzleri_17CS0824	65.83	78.04	77.13	97.57	98.79	98.46	98.44	97.99	98.44	98.11	97.54	98.03	97.08	98.52	98.26	97.06	97.73	97.32	97.59	98.09	98.58	97.72	98.09	98.25	98.06	98.42	98.07	97.60	98.51	97.41	98.28	97.69	98.00	97.81	98.16	98.06	98.78	100
A.butzleri_17CS1197-2	65.87	78.11	77.31	97.44	98.42	98.69	98.45	98.00	98.38	98.21	97.63	98.20	96.84	98.50	98.42	97.10	97.80	97.17	97.36	98.17	98.48	97.80	97.97	98.45	98.01	98.47	97.98	97.53	98.49	97.21	98.73	97.62	97.96	97.78	98.06	97.98	98.37	98.39	100
A.butzleri_16CS0370-1	65.85	78.03	77.23	97.40	98.68	98.54	98.40	97.95	98.36	98.19	97.61	98.03	97.01	100	98.36	97.12	97.78	97.20	97.36	98.14	98.49	97.77	98.06	98.29	98.08	98.43	98.06	97.52	100	97.21	98.42	97.61	97.94	97.70	98.13	97.99	98.69	98.54	98.49	100
A.butzleri_16CS0375-2	65.89	78.05	77.22	97.42	98.66	98.50	98.37	97.88	98.34	98.15	97.58	97.95	96.99	99.98	98.30	97.09	97.75	97.17	97.30	98.11	98.45	97.75	98.01	98.22	98.03	98.39	98.00	97.50	99.98	97.20	98.38	97.53	97.89	97.68	98.11	97.95	98.67	98.51	98.44	99.98	100
A.butzleri_16CS0815-2	65.89	78.14	77.27	97.42	98.36	98.48	98.24	97.91	98.24	98.16	97.60	98.04	97.05	98.44	98.27	97.02	97.75	97.19	97.52	98.09	98.38	97.75	98.01	98.34	98.05	98.29	98.01	97.52	98.47	97.31	98.44	97.59	97.86	97.85	98.10	97.97	98.35	98.36	98.30	98.42	98.40	100
A.butzleri_17CS0916-2	65.71	78.08	77.26	97.64	98.18	98.07	98.18	97.99	98.11	97.92	97.92	97.94	97.36	98.13	97.98	97.19	98.05	97.36	97.71	100	98.20	98.04	98.20	98.07	98.20	98.19	98.20	97.87	98.13	97.39	97.99	97.83	98.03	98.01	98.67	98.13	98.21	98.09	98.18	98.14	98.10	98.08	100
A.butzleri_17CS0965-1	65.82	78.10	77.20	97.40	98.38	99.05	98.18	98.01	98.34	98.11	97.64	98.13	96.93	98.40	98.74	96.98	97.77	97.06	97.44	98.11	98.50	97.80	97.92	98.45	97.93	98.43	97.92	97.64	98.41	97.24	99.05	97.74	98.02	97.72	98.11	98.15	98.33	98.37	98.60	98.41	98.40	98.37	98.11	100
A.butzleri_17CS1167	65.85	78.11	77.22	97.54	100	98.45	98.44	97.89	98.51	98.15	97.60	97.96	97.17	98.69	98.26	96.99	97.77	97.19	97.55	98.19	98.59	97.76	98.07	98.23	98.05	98.38	98.07	97.59	98.69	97.41	98.34	97.60	98.01	97.85	98.11	98.06	99.99	98.80	98.40	98.69	98.66	98.36	98.19	98.39	100
A.butzleri_Ab_4511	65.82	78.06	77.28	97.56	97.75	97.77	97.65	97.15	97.58	97.56	97.78	97.53	97.19	97.52	97.54	97.07	97.81	97.36	97.73	97.89	97.74	97.84	97.61	97.59	97.72	97.75	97.61	97.84	97.52	97.42	97.69	97.48	97.49	97.60	98.05	97.65	97.75	97.72	97.54	97.51	97.48	97.68	97.90	97.54	97.75	100
A.butzleri_17CS1168	65.77	78.16	77.20	97.41	98.24	98.53	98.34	97.84	98.33	98.11	97.76	98.03	96.97	98.42	98.32	97.01	97.79	97.07	97.47	98.08	98.46	97.79	98.06	98.25	98.04	98.33	98.05	97.39	98.45	97.25	98.47	97.68	97.88	97.81	98.09	97.98	98.25	98.35	98.42	98.43	98.38	98.56	98.09	98.37	98.24	97.65	100
A.butzleri_17CS1205-2	65.81	78.10	77.23	97.71	98.04	98.10	97.96	97.96	97.97	97.91	97.75	97.95	98.04	98.07	97.92	96.98	97.98	97.30	97.62	98.21	97.94	97.98	100	98.08	100	98.13	100	97.71	98.05	97.43	97.94	97.83	97.94	97.92	98.19	97.93	98.04	98.09	98.02	98.09	98.02	98.06	98.21	97.96	98.08	97.64	98.07	100
A.butzleri_17CS1197	65.87	78.08	77.29	97.45	98.40	98.68	98.41	98.00	98.35	98.19	97.59	98.18	96.86	98.50	98.40	97.07	97.77	97.15	97.32	98.13	98.44	97.77	97.98	98.43	98.04	98.44	98.00	97.51	98.49	97.20	98.70	97.61	97.93	97.87	98.05	97.97	98.35	98.36	100	98.49	98.43	98.32	98.14	98.57	98.38	97.53	98.37	98.05	100
A.butzleri_Ab_CR1143	65.86	78.06	77.18	97.70	97.90	97.90	97.87	97.71	97.79	97.66	97.61	97.60	97.29	97.72	97.54	97.18	97.73	97.42	97.68	98.07	97.87	97.72	97.97	97.75	97.97	97.87	97.95	97.92	97.71	97.58	97.72	97.69	97.80	97.64	98.10	97.78	97.90	97.87	97.79	97.71	97.68	97.79	98.07	97.52	97.90	98.40	97.76	97.97	97.67
A.butzleri_16CS0847-3	65.82	78.09	77.25	97.50	98.35	98.47	98.34	97.95	98.45	98.25	97.69	98.13	97.01	98.40	98.34	97.03	97.75	97.19	97.47	98.15	98.49	97.77	98.03	98.28	98.04	98.40	97.03	97.57	98.41	97.34	98.54	97.67	97.96	97.83	98.10	98.06	98.35	98.38	98.47	98.41	98.38	98.79	98.16	98.41	98.35	97.68	98.67	98.08	98.46
A.butzleri_17CS1193-3	66.03	78.01	77.17	97.54	98.72	98.50	98.56	97.87	98.42	98.12	97.61	98.14	96.99	98.97	98.39	97.02	97.76	97.19	97.60	98.28	98.65	97.76	98.04	98.21	98.05	98.59	98.02	97.62	98.98	97.29	98.40	97.60	98.04	97.87	98.18	98.14	98.75	98.68	98.46	98.97	98.95	98.34	98.28	98.43	98.74	97.68	98.27	98.07	98.44
A.butzleri_Ab_2811	66.08	78.32	77.56	97.35	97.50	97.47	97.61	97.21	97.43	97.35	97.59	97.30	97.26	97.38	97.29	96.96	97.50	97.22	97.52	97.75	97.60	97.52	97.59	97.38	97.60	97.66	97.60	97.70	97.37	97.39	97.48	97.28	97.50	97.45	97.86	97.62	97.53	97.52	97.35	97.40	97.33	97.45	97.75	97.44	97.50	98.81	97.53	97.60	97.37
A.butzleri_17CS1068-2	65.69	78.08	77.24	97.55	100	98.45	98.44	97.88	98.53	98.15	97.66	97.97	97.14	98.71	98.27	97.97	97.79	97.19	97.54	98.20	98.62	97.78	98.03	98.25	98.01	98.39	98.04	97.56	98.70	97.37	98.34	97.57	98.06	97.89	98.12	98.08	99.99	98.81	98.44	98.71	98.68	98.35	98.20	98.41	100	97.76	98.26	97.54	98.42
A.butzleri_Ab_3711	66.06	78.14	77.21	97.43	97.71	97.88	97.78	97.77	97.69	97.43	97.61	97.76	97.04	97.77	97.52	97.14	97.85	97.26	97.50	97.94	97.91	97.88	97.80	97.87	97.81	97.79	97.77	97.58	97.76	97.32	97.91	97.76	97.77	97.73	97.98	97.87	97.72	97.80	97.75	97.73	97.73	97.74	97.96	97.85	97.72	97.66	97.71	97.80	97.67
A.butzleri_17CS1198-2	65.83	77.99	77.17	97.52	98.64	98.46	98.38	97.98	98.52	98.10	97.61	98.12	97.16	98.54	98.36	96.96	97.78	97.24	97.58	98.19	98.63	97.77	98.07	98.28	98.05	98.43	98.05	97.66	98.52	97.34	98.29	97.70	98.04	97.85	98.18	98.02	97.65	98.65	98.44	98.52	98.48	98.29	98.17	98.45	98.63	97.72	98.33	98.07	98.41
A.butzleri_16CS0367-AR	65.96	78.03	77.21	97.39	98.68	98.55	98.40	97.91	98.46	98.19	97.58	98.02	97.02	99.99	98.36	97.09	97.76	97.18	97.34	98.16	98.51	97.75	98.05	98.28	98.08	98.47	98.05	97.57	99.99	97.22	98.44	97.64	97.92	97.72	98.14	97.98	98.68	98.52	98.50	99.99	99.97	98.43	98.16	98.43	98.68	97.51	98.46	98.06	98.50
A.butzleri_17CS1193-2	65.78	78.12	77.23	97.59	98.60	98.44	98.65	97.96	99.56	98.14	97.64	97.07	97.06	98.50	98.35	96.98	97.81	97.30	97.58	98.20	100	97.83	97.98	98.29	97.98	98.97	97.98	97.66	98.49	97.36	98.49	97.75	98.12	97.96	98.15	98.13	98.59	98.60	98.49	98.50	98.46	98.31	98.20	98.51	98.60	97.77	98.47	98.00	98.45
A.butzleri_17CS1198-1	65.85	78.05	77.17	97.52	98.64	98.46	98.37	97.97	98.51	98.11	97.59	98.13	97.15	98.54	98.36	96.94	97.77	97.25	97.57	98.17	98.62	97.76	98.08	98.29	98.06	98.42	98.06	97.65	98.53	97.40	98.33	97.71	98.06	97.86	98.17	98.03	98.64	98.64	98.45	98.53	98.48	98.29	98.17	98.45	98.62	97.70	98.36	98.09	98.42
A.butzleri_7h1h	66.83	78.13	77.31	97.44	98.27	98.37	98.35	97.95	98.33	98.17	97.60	98.00	97.05	98.28	98.25	96.94	97.74	97.13	97.46	98.07	98.40	97.74	97.98	98.20	97.98	98.40	97.99	97.48	98.26	97.26	98.29	97.56	97.97	97.78	98.06	97.93	98.31	98.31	98.27	98.28	98.28	98.31	98.08	98.29	98.39	97.52	98.40	98.00	98.23
A.butzleri_Ab_CR604	65.81	78.09	77.21	97.56	98.04	98.13	98.09	97.82	98.04	97.87	97.67	97.76	97.25	97.96	97.85	97.19	97.81	97.35	97.58	98.30	98.09	97.81	98.09	98.08	98.08	98.11	98.07	97.77	97.99	97.47	97.96	97.75	97.82	97.84	98.28	97.97	98.04	98.06	97.83	97.99	97.92	98.09	98.30	98.03	98.06	97.73	98.06	98.07	97.83
A.butzleri_RMIII	65.77	78.04	77.14	97.38	97.91	98.19	97.90	99.97	97.90	97.61	97.46	97.82	96.78	97.91	97.96	96.88	97.80	97.08	97.39	97.98	97.93	97.80	97.92	98.09	97.91	97.99	97.92	97.44	97.92	97.06	98.01	97.73	98.14	97.73	97.93	97.83	97.92	97.96	98.00	97.93	97.88	97.91	97.97	98.14	97.89	97.35	97.93	97.93	97.99
A.butzleri_17CS1056	65.82	78.22	77.30	97.53	98.39	98.37	98.59	97.89	99.27	98.19	97.64	98.01	97.09	98.36	98.33	97.07	97.74	97.27	97.56	98.04	99.23	97.76	97.96	98.24	98.00	98.83	98.00	97.58	98.37	97.31	98.45	97.60	98.02	97.83	98.10	97.05	98.40	98.47	98.34	98.35	98.35	98.30	98.14	98.37	98.37	97.75	98.45	98.01	98.30
A.butzleri_Ab_CR461	65.80	78.13	77.30	97.44	97.64	97.67	97.56	97.31	97.39	97.33	97.49	97.49	96.98	97.42	97.23	96.99	97.56	97.18	97.49	97.85	97.57	97.58	97.65	97.59	97.64	97.59	97.63	97.69	97.41	97.32	97.61	97.62	97.62	97.52	97.88	97.70	97.65	97.61	97.47	97.40	97.37	97.51	97.88	97.62	97.64	98.39	97.54	97.64	97.47
A.butzleri_17CS1092-2	65.95	78.08	77.28	97.39	98.35	99.24	98.41	98.04	98.38	98.05	97.70	98.26	96.98	98.41	98.61	97.01	97.77	97.11	97.43	98.00	98.44	97.78	97.91	98.40	97.93	98.38	97.90	97.47	98.40	97.30	100	97.72	98.09	97.86	98.00	98.06	98.36	98.29	98.74	98.41	98.38	98.43	98.00	99.03	98.33	97.70	98.48	97.96	98.72
A.butzleri_Ab_CR891	65.69	78.05	77.18	97.36	97.23	97.43	97.36	97.01	97.23	97.13	97.33	97.12	97.66	97.21	97.13	97.41	97.08	97.59	97.37	97.47	97.30	97.08	97.52	97.27	97.49	97.37	97.52	97.38	97.21	97.36	97.31	97.11	97.27	97.16	97.55	97.38	97.22	97.35	97.24	97.21	97.18	97.30	97.47	97.34	97.25	97.35	97.27	97.51	97.23
A.butzleri_55	65.75	77.88	76.95	97.72	97.46	97.47	97.42	97.19	97.27	97.09	97.23	97.23	97.32	97.20	97.29	97.15	97.25	97.43	97.14	97.41	97.38	97.26	97.49	97.37	97.48	97.36	97.48	97.43	97.20	98.05	97.34	97.11	97.27	97.20	97.56	97.45	97.46	97.45	97.21	97.16	97.16	97.27	97.40	97.39	97.50	97.36	97.31	97.51	97.22
A.butzleri_17CS1197-3	65.84	78.11	77.33	97.43	98.42	98.69	98.46	98.01	98.38	98.22	97.63	98.19	96.86	98.46	98.44	97.10	97.80	97.17	97.34	98.15	98.48	97.81	97.98	98.45	98.03	98.47	97.98	97.52	98.45	97.22	98.72	97.62	97.95	97.87	98.04	97.97	98.37	98.39	100	98.46	98.41	98.32	98.15	98.59	98.40	97.53	98.40	98.02	99.99
A.butzleri_16CS0821-2	65.82	78.14	77.24	97.48	97.84	97.96	97.82	97.89	97.74	97.56	97.86	97.80	97.00	97.85	97.77	96.96	98.83	97.08	97.44	98.02	97.90	98.86	97.89	97.79	97.91	97.87	97.91	97.56	97.84	97.28	97.86	97.62	97.94	97.98	97.96	97.88	97.83	97.82	97.94	97.85	97.83	97.84	98.02	97.90	97.84	97.79	97.90	97.91	97.92
A.butzleri_Ab_CR641	65.78	78.08	77.20	97.59	97.79	97.82	97.84	97.56	97.74	97.53	97.79	97.69	97.32	97.60	97.63	97.19	97.80	97.39	97.68	98.09	97.80	97.80	97.94	97.73	97.94	97.84	97.93	97.84	97.61	97.58	97.71	97.62	97.81	97.78	98.03	97.86	97.82	97.75	97.67	97.60	97.56	97.74	98.09	97.87	97.80	98.73	97.70	97.94	97.66
A.butzleri_16CS0820-1	65.89	78.09	77.25	97.49	97.86	97.98	97.84	97.93	97.78	97.58	97.89	97.81	97.03	97.86	97.81	96.99	98.85	97.10	97.45	98.04	97.93	98.87	97.93	97.81	97.95	97.92	97.96	97.59	97.85	97.28	97.87	97.65	97.95	98.01	97.99	97.94	97.85	97.84	97.96	97.87	97.84	97.83	98.03	97.90	97.86	97.82	97.91	97.96	97.93
A.butzleri_17CS1201	65.84	78.16	77.19	97.58	98.37	98.47	98.64	97.91	98.65	98.15	97.74	98.17	97.17	98.54	98.25	97.07	97.74	97.29	97.52	98.18	98.99	97.74	98.08	98.18	98.11	100	98.09	97.63	98.43	97.38	98.40	97.65	98.01	97.92	98.15	98.11	98.40	98.48	98.51	98.45	98.40	98.30	98.18	98.39	98.40	97.73	98.29	98.13	98.48
A.butzleri_17CS1198-3	65.83	78.01	77.25	97.50	98.66	98.48	98.40	97.98	98.54	98.13	97.62	98.14	97.13	98.54	98.36	96.96	97.81	97.24	97.60	98.17	98.65	97.80	98.09	98.31	98.07	98.44	98.07	97.64	98.53	97.36	98.35	97.67	98.06	97.89	98.16	98.04	98.66	98.64	98.47	98.53	98.49	98.28	98.17	98.48	98.64	97.71	98.35	98.10	98.44
A.butzleri_17CS1066	65.81	78.09	77.31	97.55	100	98.44	98.43	97.92	98.52	98.16	97.59	97.97	97.18	98.69	98.26	96.96	97.75	97.17	97.55	98.20	98.60	97.75	98.06	98.21	97.04	98.40	98.06	97.60	98.69	97.41	98.36	97.63	98.01	97.84	98.12	98.06	99.99	98.79	98.40	98.68	98.65	98.37	98.20	98.38	99.99	97.76	98.26	98.06	98.38
A.butzleri_17CS0965-B	65.87	78.14	77.20	97.40	98.06	98.15	98.02	98.10	98.04	97.79	97.79	98.04	96.96	97.96	97.86	97.13	97.92	97.21	97.56	98.14	98.09	97.93	97.99	98.11	97.99	98.12	97.99	97.71	98.03	97.25	98.13	97.76	99.11	98.46	98.00	98.55	98.05	98.02	98.00	98.05	97.99	97.90	98.13	98.21	98.06	97.66	97.93	97.99	97.97
A.butzleri_Ab_DQ31A1	65.70	77.95	77.17	97.41	97.25	97.28	97.08	97.04	97.07	96.93	97.22	97.11	98.03	97.10	97.08	97.76	97.01	98.18	97.35	97.30	97.22	97.07	97.33	97.09	97.31	97.17	97.30	97.34	97.12	97.41	97.08	96.76	97.13	97.04	97.36	97.30	97.23	97.27	97.10	97.11	97.09	97.08	97.30	97.05	97.26	97.21	97.13	97.31	97.09
A.butzleri_Ab_1426_2003	65.93	78.07	77.33	97.82	97.40	97.46	97.39	97.24	97.39	97.14	97.31	97.29	97.36	97.21	97.30	97.07	97.37	97.41	97.37	97.52	97.45	97.39	97.55	97.38	97.54	97.41	97.53	97.53	97.22	97.97	97.33	97.25	97.33	97.31	97.67	97.44	97.44	97.43	97.32	97.22	97.15	97.31	97.52	97.39	97.42	97.49	97.31	97.55	97.32
A.butzleri_16CS0831-1-1	65.75	78.04	77.22	97.44	98.68	98.54	98.40	97.96	98.40	98.21	97.62	98.04	97.03	99.99	98.37	97.12	97.75	97.21	97.38	98.18	98.52	97.75	98.07	98.31	98.09	98.47	98.06	97.51	100	97.27	98.45	97.66	97.96	97.74	98.16	98.00	98.79	98.55	98.50	100	99.98	98.49	98.17	98.45	98.69	97.55	98.44	98.08	98.50
[truncated: 29 more columns]

## Sheet: Table S3
Table S3: Results of the in silico DDH-Analysis
Strain	Species	A. butzleri NCTC 12481
		Identities / HSP length		Difference in % G+C
		Distance	DDH estimate (GLM-based)	(≤ 1 either distinct or same species; > 1 distinct species)
16CS0367-1-AR	A. butzleri	0.0243	79.20% [76.2 - 81.9%]	0.11
16CS0367-AR	A. butzleri	0.0243	79.20% [76.2 - 81.9%]	0.10
16CS0370-1	A. butzleri	0.0243	79.20% [76.2 - 81.9%]	0.12
16CS0375-1	A. butzleri	0.0243	79.20% [76.3 - 81.9%]	0.12
16CS0375-2	A. butzleri	0.0243	79.20% [76.2 - 81.9%]	0.12
16CS0815-2	A. butzleri	0.0244	79.10% [76.2 - 81.8%]	0.20
16CS0817-2	A. butzleri	0.0249	78.70% [75.8 - 81.4%]	0.06
16CS0820-1	A. butzleri	0.0238	79.70% [76.7 - 82.3%]	0.08
16CS0820-2	A. butzleri	0.0242	79.30% [76.4 - 82%]	0.01
16CS0821-2	A. butzleri	0.0239	79.50% [76.6 - 82.2%]	0.07
16CS0823-1	A. butzleri	0.0242	79.30% [76.4 - 82%]	0.01
16CS0823-2	A. butzleri	0.0245	79.00% [76 - 81.7%]	0.02
16CS0831-1-1	A. butzleri	0.0243	79.20% [76.3 - 81.9%]	0.12
16CS0831-4-1	A. butzleri	0.0269	77.00% [74 - 79.8%]	0.15
16CS0847-3	A. butzleri	0.0240	79.50% [76.5 - 82.1%]	0.10
16CS0857-1	A. butzleri	0.0224	80.80% [77.9 - 83.4%]	0.07
16CS0861-1	A. butzleri	0.0241	79.40% [76.4 - 82%]	0.12
17CS0824	A. butzleri	0.0234	79.90% [77 - 82.6%]	0.14
17CS0916-1	A. butzleri	0.0216	81.50% [78.6 - 84.1%]	0.01
17CS0916-2	A. butzleri	0.0216	81.50% [78.6 - 84.1%]	0.02
17CS0965-1	A. butzleri	0.0253	78.40% [75.4 - 81.1%]	0.22
17CS0965-B	A. butzleri	0.0241	79.40% [76.5 - 82.1%]	0.07
17CS1056	A. butzleri	0.0240	79.40% [76.5 - 82.1%]	0.08
17CS1066	A. butzleri	0.0239	79.60% [76.6 - 82.2%]	0.13
17CS1067	A. butzleri	0.0239	79.50% [76.6 - 82.2%]	0.13
17CS1068-1	A. butzleri	0.0239	79.60% [76.6 - 82.2%]	0.15
17CS1068-2	A. butzleri	0.0238	79.60% [76.7 - 82.3%]	0.12
17CS1092-1	A. butzleri	0.0238	79.70% [76.7 - 82.3%]	0.01
17CS1095	A. butzleri	0.0236	79.80% [76.8 - 82.4%]	0.04
17CS1167	A. butzleri	0.0239	79.50% [76.6 - 82.2%]	0.15
17CS1168	A. butzleri	0.0246	79.00% [76 - 81.7%]	0.14
17CS1193-1	A. butzleri	0.0235	79.90% [76.9 - 82.5%]	0.13
17CS1193-2	A. butzleri	0.0235	79.90% [76.9 - 82.5%]	0.13
17CS1193-3	A. butzleri	0.0236	79.80% [76.9 - 82.5%]	0.17
17CS1197	A. butzleri	0.0244	79.10% [76.2 - 81.8%]	0.06
17CS1197-2	A. butzleri	0.0243	79.20% [76.2 - 81.8%]	0.07
17CS1197-3	A. butzleri	0.0244	79.10% [76.2 - 81.8%]	0.07
17CS1198-1	A. butzleri	0.0236	79.80% [76.9 - 82.5%]	0.16
17CS1198-2	A. butzleri	0.0236	79.80% [76.9 - 82.5%]	0.16
17CS1198-3	A. butzleri	0.0236	79.80% [76.9 - 82.5%]	0.16
17CS1200-1	A. butzleri	0.0230	80.30% [77.4 - 82.9%]	0.11
17CS1201	A. butzleri	0.0230	80.30% [77.4 - 83%]	0.11
17CS1205-1	A. butzleri	0.0225	80.70% [77.8 - 83.3%]	0.18
17CS1205-2	A. butzleri	0.0225	80.70% [77.8 - 83.3%]	0.18
17CS1206-1	A. butzleri	0.0225	80.70% [77.8 - 83.3%]	0.18
17CS1208-3	A. butzleri	0.0225	80.70% [77.8 - 83.3%]	0.17
55	A. butzleri	0.0219	81.20% [78.4 - 83.8%]	0.27
6V	A. butzleri	0.0222	81.00% [78.1 - 83.6%]	0.21
7h1h	A. butzleri	0.0242	79.30% [76.3 - 81.9%]	0.00
Ab_1426_2003	A. butzleri	0.0218	81.30% [78.4 - 83.9%]	0.28
Ab_1711	A. butzleri	0.0252	78.50% [75.5 - 81.2%]	0.02
Ab_2211	A. butzleri	0.0256	78.10% [75.1 - 80.8%]	0.22
Ab_2811	A. butzleri	0.0246	79.00% [76 - 81.7%]	0.28
Ab_3711	A. butzleri	0.0241	79.30% [76.4 - 82%]	0.26
Ab_4211	A. butzleri	0.0239	79.50% [76.6 - 82.2%]	0.12
Ab_4511	A. butzleri	0.0241	79.40% [76.4 - 82%]	0.02
Ab_A103	A. butzleri	0.0242	79.30% [76.4 - 82%]	0.00
Ab_A111	A. butzleri	0.0232	80.10% [77.2 - 82.7%]	0.07
Ab_CR461	A. butzleri	0.0240	79.40% [76.5 - 82.1%]	0.26
Ab_CR424	A. butzleri	0.0239	79.50% [76.6 - 82.2%]	0.22
Ab_CR502	A. butzleri	0.0244	79.10% [76.2 - 81.8%]	0.11
Ab_CR604	A. butzleri	0.0223	80.90% [78 - 83.5%]	0.03
Ab_CR641	A. butzleri	0.0232	80.10% [77.2 - 82.8%]	0.08
Ab_CR891	A. butzleri	0.0258	78.00% [75 - 80.7%]	0.09
Ab_CR892	A. butzleri	0.0234	79.90% [77 - 82.6%]	0.18
Ab_CR1132	A. butzleri	0.0239	79.50% [76.6 - 82.2%]	0.39
Ab_CR1143	A. butzleri	0.0232	80.10% [77.2 - 82.8%]	0.19
Ab_DQ20dA1	A. butzleri	0.0240	79.40% [76.5 - 82.1%]	0.21
Ab_DQ31A	A. butzleri	0.0254	78.30% [75.3 - 81%]	0.30
Ab_DQ40A1	A. butzleri	0.0237	79.70% [76.8 - 82.4%]	0.20
Ab_DQ64A1	A. butzleri	0.0253	78.40% [75.4 - 81.1%]	0.25
RMI	A. butzleri	0.0240	79.40% [76.5 - 82.1%]	0.23
RMIII	A. butzleri	0.0241	79.40% [76.4 - 82%]	0.18
ATCC_43158	A. cryaerophilus	0.2025	21.70% [19.4 - 24.1%]	0.40
LMG_25534	A. trophiarum	0.2101	20.90% [18.7 - 23.3%]	1.16
NCTC_11168	C. jejuni subsp. jejuni	0.2010	21.80% [19.6 - 24.3%]	3.49

## Sheet: Table S4
Table S4: Results of the Snippy analysis. This table shows the SNP-distances between 70 analysed A. butzleri strains.
Strain	16CS0367-1-AR	16CS0367-AR	16CS0370-1	16CS0375-1	16CS0375-2	16CS0815-2	16CS0817-2	16CS0820-1	16CS0820-2	16CS0821-2	16CS0823-1	16CS0823-2	16CS0831-1-1	16CS0831-4-1	16CS0847-3	16CS0857-1	16CS0861-1	17CS0824	17CS0916-1	17CS0916-2	17CS0965-1	17CS0965-B	17CS1056	17CS1066	17CS1067	17CS1068-1	17CS1068-2	17CS1092-1	17CS1092-2	17CS1095	17CS1167	17CS1168	17CS1193-1	17CS1193-2	17CS1193-3	17CS1197	17CS1197-2	17CS1197-3	17CS1198-1	17CS1198-2	17CS1198-3	17CS1200-1	17CS1201	17CS1205-1	17CS1205-2	17CS1206-1	17CS1208-3	ERR3523196	ERR3523197
16CS0367-1-AR	0	32	0	0	0	9956	9335	13464	13476	13469	13476	10778	0	19445	9924	12856	9895	8708	12865	12865	9259	12549	9483	8462	8463	8462	8461	9011	9010	9164	8463	9883	9277	9277	6492	9445	9443	9443	9058	9058	9058	9585	9584	12581	12577	12581	12580	13226	13708
16CS0367-AR	32	0	32	32	32	9976	9347	13461	13477	13466	13477	10787	32	19442	9938	12861	9914	8731	12867	12867	9273	12549	9497	8475	8476	8475	8474	9023	9022	9182	8476	9897	9291	9291	6512	9460	9458	9458	9072	9072	9072	9594	9593	12590	12586	12590	12589	13230	13712
16CS0370-1	0	32	0	0	0	9956	9335	13464	13476	13469	13476	10778	0	19445	9924	12856	9895	8708	12865	12865	9259	12549	9483	8462	8463	8462	8461	9011	9010	9164	8463	9883	9277	9277	6492	9445	9443	9443	9058	9058	9058	9585	9584	12581	12577	12581	12580	13226	13708
16CS0375-1	0	32	0	0	0	9956	9335	13464	13476	13469	13476	10778	0	19445	9924	12856	9895	8708	12865	12865	9259	12549	9483	8462	8463	8462	8461	9011	9010	9164	8463	9883	9277	9277	6492	9445	9443	9443	9058	9058	9058	9585	9584	12581	12577	12581	12580	13226	13708
16CS0375-2	0	32	0	0	0	9956	9335	13464	13476	13469	13476	10778	0	19445	9924	12856	9895	8708	12865	12865	9259	12549	9483	8462	8463	8462	8461	9011	9010	9164	8463	9883	9277	9277	6492	9445	9443	9443	9058	9058	9058	9585	9584	12581	12577	12581	12580	13226	13708
16CS0815-2	9956	9976	9956	9956	9956	0	10234	13749	13817	13751	13817	10920	9956	19823	9066	13106	10363	10176	12859	12859	10312	12844	9685	9688	9689	9686	9687	9736	9735	10087	9687	8892	9329	9329	9784	9759	9757	9757	9838	9838	9838	10257	10256	12703	12708	12703	12711	13303	13829
16CS0817-2	9335	9347	9335	9335	9335	10234	0	13626	13759	13630	13759	10753	9335	19571	9963	13155	9853	10576	12926	12926	8184	12647	9877	10226	10231	10228	10227	7436	7435	8440	10229	9902	9615	9615	9947	8815	8813	8813	10147	10147	10147	10268	10267	12612	12607	12612	12611	13403	13742
16CS0820-1	13464	13461	13464	13464	13464	13749	13626	0	6973	12	6973	13591	13464	19827	13865	13014	13479	13486	12651	12651	13425	12458	13380	13337	13336	13335	13334	13444	13443	13576	13336	13589	13198	13198	13388	13459	13459	13459	13309	13309	13309	13353	13352	13203	13198	13203	13203	12305	12711
16CS0820-2	13476	13477	13476	13476	13476	13817	13759	6973	0	6981	0	13490	13476	19930	13820	13076	13578	13575	12562	12562	13695	12635	13372	13424	13429	13426	13425	13522	13521	13711	13427	13590	13316	13316	13540	13634	13634	13634	13398	13398	13398	13500	13499	13194	13189	13194	13193	12517	12902
16CS0821-2	13469	13466	13469	13469	13469	13751	13630	12	6981	0	6981	13595	13469	19833	13869	13016	13483	13490	12653	12653	13429	12462	13382	13341	13340	13339	13338	13448	13447	13580	13340	13591	13204	13204	13392	13461	13461	13461	13313	13313	13313	13357	13356	13207	13202	13207	13207	12311	12713
16CS0823-1	13476	13477	13476	13476	13476	13817	13759	6973	0	6981	0	13490	13476	19930	13820	13076	13578	13575	12562	12562	13695	12635	13372	13424	13429	13426	13425	13522	13521	13711	13427	13590	13316	13316	13540	13634	13634	13634	13398	13398	13398	13500	13499	13194	13189	13194	13193	12517	12902
16CS0823-2	10778	10787	10778	10778	10778	10920	10753	13591	13490	13595	13490	0	10778	19599	10941	13058	10947	11196	12741	12741	10511	12782	10696	10994	11001	10996	10995	10362	10361	10562	10997	10958	10613	10613	10682	9911	9909	9909	11068	11068	11068	10955	10954	12765	12758	12763	12763	13281	13751
16CS0831-1-1	0	32	0	0	0	9956	9335	13464	13476	13469	13476	10778	0	19445	9924	12856	9895	8708	12865	12865	9259	12549	9483	8462	8463	8462	8461	9011	9010	9164	8463	9883	9277	9277	6492	9445	9443	9443	9058	9058	9058	9585	9584	12581	12577	12581	12580	13226	13708
16CS0831-4-1	19445	19442	19445	19445	19445	19823	19571	19827	19930	19833	19930	19599	19445	0	19791	19503	19551	19422	19624	19624	19526	19423	19561	19469	19476	19475	19474	19598	19597	19756	19476	19397	19450	19450	19411	19547	19545	19545	19591	19591	19591	19489	19488	19522	19517	19522	19516	18879	19673
16CS0847-3	9924	9938	9924	9924	9924	9066	9963	13865	13820	13869	13820	10941	9924	19791	0	12942	9809	10340	12677	12677	9995	12853	9611	9939	9944	9941	9938	9445	9444	9933	9942	8691	9437	9437	9336	9849	9847	9847	9924	9924	9924	9738	9737	12754	12747	12752	12751	13329	13911
16CS0857-1	12856	12861	12856	12856	12856	13106	13155	13014	13076	13016	13076	13058	12856	19503	12942	0	12771	12660	9159	9159	13032	12754	12504	12817	12820	12819	12816	12843	12844	13017	12820	12849	12655	12655	12695	13040	13038	13038	12777	12777	12777	12752	12751	12393	12398	12393	12400	12409	12878
16CS0861-1	9895	9914	9895	9895	9895	10363	9853	13479	13578	13483	13578	10947	9895	19551	9809	12771	0	9960	12691	12691	10032	12679	9044	9495	9500	9497	9496	9891	9890	10074	9498	9546	8718	8718	9529	10074	10072	10072	9578	9578	9578	8898	8897	12365	12358	12363	12360	13180	13738
17CS0824	8708	8731	8708	8708	8708	10176	10576	13486	13575	13490	13575	11196	8708	19422	10340	12660	9960	0	12637	12637	10639	12580	9860	7984	7985	7982	7983	10156	10157	10564	7985	10042	9364	9364	8389	10532	10530	10530	8671	8671	8671	9977	9976	12287	12279	12283	12282	13092	13514
17CS0916-1	12865	12867	12865	12865	12865	12859	12926	12651	12562	12653	12562	12741	12865	19624	12677	9159	12691	12637	0	0	12861	12580	12475	12666	12671	12668	12667	12733	12734	12853	12669	12703	12513	12513	12432	12739	12737	12737	12736	12736	12736	12711	12710	12235	12228	12233	12232	12184	12745
17CS0916-2	12865	12867	12865	12865	12865	12859	12926	12651	12562	12653	12562	12741	12865	19624	12677	9159	12691	12637	0	0	12861	12580	12475	12666	12671	12668	12667	12733	12734	12853	12669	12703	12513	12513	12432	12739	12737	12737	12736	12736	12736	12711	12710	12235	12228	12233	12232	12184	12745
17CS0965-1	9259	9273	9259	9259	9259	10312	8184	13425	13695	13429	13695	10511	9259	19526	9995	13032	10032	10639	12861	12861	0	12584	10184	10227	10234	10229	10228	6033	6032	5886	10230	10164	9886	9886	9936	8365	8363	8363	10375	10375	10375	10405	10404	12553	12546	12551	12549	13333	13495
17CS0965-B	12549	12549	12549	12549	12549	12844	12647	12458	12635	12462	12635	12782	12549	19423	12853	12754	12679	12580	12580	12580	12584	0	12405	12660	12667	12664	12663	12518	12519	12723	12665	12635	12388	12388	12556	12746	12746	12746	12633	12633	12633	12670	12669	12810	12805	12810	12808	12539	12720
17CS1056	9483	9497	9483	9483	9483	9685	9877	13380	13372	13382	13372	10696	9483	19561	9611	12504	9044	9860	12475	12475	10184	12405	0	9658	9665	9662	9659	9621	9620	10034	9663	9150	4514	4514	9235	9711	9709	9709	9378	9378	9378	7258	7257	12277	12272	12277	12278	12982	13470
17CS1066	8462	8475	8462	8462	8462	9688	10226	13337	13424	13341	13424	10994	8462	19469	9939	12817	9495	7984	12666	12666	10227	12660	9658	0	11	6	7	9998	9997	10355	9	9573	8569	8569	8172	10034	10032	10032	8418	8418	8418	9796	9795	12338	12334	12338	12339	13057	13599
17CS1067	8463	8476	8463	8463	8463	9689	10231	13336	13429	13340	13429	11001	8463	19476	9944	12820	9500	7985	12671	12671	10234	12667	9665	11	0	7	8	10005	10004	10360	10	9574	8574	8574	8173	10037	10035	10035	8421	8421	8421	9801	9800	12339	12335	12339	12340	13062	13598
17CS1068-1	8462	8475	8462	8462	8462	9686	10228	13335	13426	13339	13426	10996	8462	19475	9941	12819	9497	7982	12668	12668	10229	12664	9662	6	7	0	3	10000	9999	10357	5	9571	8571	8571	8172	10034	10032	10032	8418	8418	8418	9796	9795	12340	12336	12340	12341	13059	13599
17CS1068-2	8461	8474	8461	8461	8461	9687	10227	13334	13425	13338	13425	10995	8461	19474	9938	12816	9496	7983	12667	12667	10228	12663	9659	7	8	3	0	9999	9998	10356	6	9570	8568	8568	8171	10033	10031	10031	8417	8417	8417	9793	9792	12339	12335	12339	12340	13060	13598
17CS1092-1	9011	9023	9011	9011	9011	9736	7436	13444	13522	13448	13522	10362	9011	19598	9445	12843	9891	10156	12733	12733	6033	12518	9621	9998	10005	10000	9999	0	1	4241	10001	10034	9594	9594	9703	8263	8261	8261	10135	10135	10135	9982	9981	12419	12412	12417	12414	13278	13527
17CS1092-2	9010	9022	9010	9010	9010	9735	7435	13443	13521	13447	13521	10361	9010	19597	9444	12844	9890	10157	12734	12734	6032	12519	9620	9997	10004	9999	9998	1	0	4240	10000	10035	9593	9593	9702	8262	8260	8260	10134	10134	10134	9981	9980	12420	12413	12418	12415	13277	13526
17CS1095	9164	9182	9164	9164	9164	10087	8440	13576	13711	13580	13711	10562	9164	19756	9933	13017	10074	10564	12853	12853	5886	12723	10034	10355	10360	10357	10356	4241	4240	0	10358	10095	9926	9926	10159	8286	8284	8284	10303	10303	10303	10401	10400	12691	12684	12689	12687	13345	13771
17CS1167	8463	8476	8463	8463	8463	9687	10229	13336	13427	13340	13427	10997	8463	19476	9942	12820	9498	7985	12669	12669	10230	12665	9663	9	10	5	6	10001	10000	10358	0	9572	8572	8572	8175	10035	10033	10033	8419	8419	8419	9797	9796	12341	12337	12341	12342	13060	13600
17CS1168	9883	9897	9883	9883	9883	8892	9902	13589	13590	13591	13590	10958	9883	19397	8691	12849	9546	10042	12703	12703	10164	12635	9150	9573	9574	9571	9570	10034	10035	10095	9572	0	9330	9330	9940	9987	9985	9985	9670	9670	9670	9781	9780	12481	12486	12481	12491	13176	13748
17CS1193-1	9277	9291	9277	9277	9277	9329	9615	13198	13316	13204	13316	10613	9277	19450	9437	12655	8718	9364	12513	12513	9886	12388	4514	8569	8574	8571	8568	9594	9593	9926	8572	9330	0	0	8894	9606	9604	9604	8978	8978	8978	6766	6765	12245	12240	12245	12246	12987	13516
17CS1193-2	9277	9291	9277	9277	9277	9329	9615	13198	13316	13204	13316	10613	9277	19450	9437	12655	8718	9364	12513	12513	9886	12388	4514	8569	8574	8571	8568	9594	9593	9926	8572	9330	0	0	8894	9606	9604	9604	8978	8978	8978	6766	6765	12245	12240	12245	12246	12987	13516
17CS1193-3	6492	6512	6492	6492	6492	9784	9947	13388	13540	13392	13540	10682	6492	19411	9336	12695	9529	8389	12432	12432	9936	12556	9235	8172	8173	8172	8171	9703	9702	10159	8175	9940	8894	8894	0	9643	9641	9641	8439	8439	8439	9112	9111	12478	12474	12478	12478	12835	13395
17CS1197	9445	9460	9445	9445	9445	9759	8815	13459	13634	13461	13634	9911	9445	19547	9849	13040	10074	10532	12739	12739	8365	12746	9711	10034	10037	10034	10033	8263	8262	8286	10035	9987	9606	9606	9643	0	2	2	10169	10169	10169	9784	9783	12573	12566	12571	12567	13325	13783
17CS1197-2	9443	9458	9443	9443	9443	9757	8813	13459	13634	13461	13634	9909	9443	19545	9847	13038	10072	10530	12737	12737	8363	12746	9709	10032	10035	10032	10031	8261	8260	8284	10033	9985	9604	9604	9641	2	0	0	10167	10167	10167	9782	9781	12571	12564	12569	12565	13325	13781
17CS1197-3	9443	9458	9443	9443	9443	9757	8813	13459	13634	13461	13634	9909	9443	19545	9847	13038	10072	10530	12737	12737	8363	12746	9709	10032	10035	10032	10031	8261	8260	8284	10033	9985	9604	9604	9641	2	0	0	10167	10167	10167	9782	9781	12571	12564	12569	12565	13325	13781
17CS1198-1	9058	9072	9058	9058	9058	9838	10147	13309	13398	13313	13398	11068	9058	19591	9924	12777	9578	8671	12736	12736	10375	12633	9378	8418	8421	8418	8417	10135	10134	10303	8419	9670	8978	8978	8439	10169	10167	10167	0	0	0	9382	9381	12206	12202	12206	12209	13009	13593
17CS1198-2	9058	9072	9058	9058	9058	9838	10147	13309	13398	13313	13398	11068	9058	19591	9924	12777	9578	8671	12736	12736	10375	12633	9378	8418	8421	8418	8417	10135	10134	10303	8419	9670	8978	8978	8439	10169	10167	10167	0	0	0	9382	9381	12206	12202	12206	12209	13009	13593
17CS1198-3	9058	9072	9058	9058	9058	9838	10147	13309	13398	13313	13398	11068	9058	19591	9924	12777	9578	8671	12736	12736	10375	12633	9378	8418	8421	8418	8417	10135	10134	10303	8419	9670	8978	8978	8439	10169	10167	10167	0	0	0	9382	9381	12206	12202	12206	12209	13009	13593
17CS1200-1	9585	9594	9585	9585	9585	10257	10268	13353	13500	13357	13500	10955	9585	19489	9738	12752	8898	9977	12711	12711	10405	12670	7258	9796	9801	9796	9793	9982	9981	10401	9797	9781	6766	6766	9112	9784	9782	9782	9382	9382	9382	0	1	12345	12341	12345	12345	13124	13796
17CS1201	9584	9593	9584	9584	9584	10256	10267	13352	13499	13356	13499	10954	9584	19488	9737	12751	8897	9976	12710	12710	10404	12669	7257	9795	9800	9795	9792	9981	9980	10400	9796	9780	6765	6765	9111	9783	9781	9781	9381	9381	9381	1	0	12344	12340	12344	12344	13123	13795
17CS1205-1	12581	12590	12581	12581	12581	12703	12612	13203	13194	13207	13194	12765	12581	19522	12754	12393	12365	12287	12235	12235	12553	12810	12277	12338	12339	12340	12339	12419	12420	12691	12341	12481	12245	12245	12478	12573	12571	12571	12206	12206	12206	12345	12344	0	11	6	22	12537	13417
17CS1205-2	12577	12586	12577	12577	12577	12708	12607	13198	13189	13202	13189	12758	12577	19517	12747	12398	12358	12279	12228	12228	12546	12805	12272	12334	12335	12336	12335	12412	12413	12684	12337	12486	12240	12240	12474	12566	12564	12564	12202	12202	12202	12341	12340	11	0	5	11	12536	13414
17CS1206-1	12581	12590	12581	12581	12581	12703	12612	13203	13194	13207	13194	12763	12581	19522	12752	12393	12363	12283	12233	12233	12551	12810	12277	12338	12339	12340	12339	12417	12418	12689	12341	12481	12245	12245	12478	12571	12569	12569	12206	12206	12206	12345	12344	6	5	0	16	12541	13419
17CS1208-3	12580	12589	12580	12580	12580	12711	12611	13203	13193	13207	13193	12763	12580	19516	12751	12400	12360	12282	12232	12232	12549	12808	12278	12339	12340	12341	12340	12414	12415	12687	12342	12491	12246	12246	12478	12567	12565	12565	12209	12209	12209	12345	12344	22	11	16	0	12535	13419
Ab-CR1143	13226	13230	13226	13226	13226	13303	13403	12305	12517	12311	12517	13281	13226	18879	13329	12409	13180	13092	12184	12184	13333	12539	12982	13057	13062	13059	13060	13278	13277	13345	13060	13176	12987	12987	12835	13325	13325	13325	13009	13009	13009	13124	13123	12537	12536	12541	12535	0	12336
Ab-3711	13708	13712	13708	13708	13708	13829	13742	12711	12902	12713	12902	13751	13708	19673	13911	12878	13738	13514	12745	12745	13495	12720	13470	13599	13598	13599	13598	13527	13526	13771	13600	13748	13516	13516	13395	13783	13781	13781	13593	13593	13593	13796	13795	13417	13414	13419	13419	12336	0
Ab-CR1132	9599	9605	9599	9599	9599	9484	9800	13427	13519	13433	13519	10882	9599	19418	9553	12813	9060	9640	12687	12687	10103	12601	4057	8908	8913	8910	8907	9721	9722	10196	8911	9484	2632	2632	9105	9933	9933	9933	9094	9094	9094	7971	7970	12374	12369	12374	12375	13114	13634
Ab-1711	11410	11426	11410	11410	11410	11826	10957	13022	13127	13026	13127	12029	11410	19696	11559	13136	11942	12069	12790	12790	11001	11691	11598	11869	11874	11871	11870	9864	9863	10083	11872	11535	11419	11419	11569	10700	10698	10698	11619	11619	11619	11426	11425	12878	12873	12878	12878	13081	13290
Ab-CR461	13405	13401	13405	13405	13405	13459	13441	12105	12277	12109	12277	13562	13405	18740	13394	12814	13258	13242	12530	12530	13591	12638	13179	13249	13254	13251	13250	13461	13460	13643	13252	13301	13205	13205	12978	13586	13586	13586	13140	13140	13140	13260	13259	12842	12839	12844	12842	8052	12578
Ab-4511	13395	13403	13395	13395	13395	13470	13546	12164	12297	12167	12297	13406	13395	18521	13397	12348	13207	13182	12259	12259	13509	12387	13155	13247	13250	13249	13248	13463	13462	13551	13250	13222	12990	12990	13107	13480	13480	13480	13155	13155	13155	13009	13008	12795	12792	12797	12795	7867	12440
Ab-2211	18303	18300	18303	18303	18303	18536	18416	18669	18810	18671	18810	18755	18303	14067	18614	18303	18456	18361	18414	18414	18632	18412	18331	18335	18344	18341	18340	18465	18464	18726	18342	18304	18269	18269	18302	18533	18535	18535	18369	18369	18369	18404	18403	18447	18444	18449	18442	17492	18483
Ab-2811	13210	13218	13210	13210	13210	13230	13354	12149	12244	12156	12244	13268	13210	18103	13152	12278	12974	12982	12097	12097	13418	12412	12930	13054	13059	13056	13055	13235	13234	13319	13057	13070	12826	12826	12759	13309	13309	13309	12934	12934	12934	12959	12958	12621	12618	12623	12621	7412	12404
Ab-A103	12577	12578	12577	12577	12577	12780	12752	12803	12884	12805	12884	12713	12577	19277	12663	12506	12716	12732	12460	12460	12707	7882	12359	12645	12650	12647	12646	12652	12651	12821	12648	12451	12333	12333	12396	12796	12794	12794	12522	12522	12522	12547	12546	12823	12820	12825	12824	12749	13245
Ab-CR424	14784	14789	14784	14784	14784	14782	14802	14321	14358	14325	14358	14996	14784	18264	14923	14249	14777	14700	14096	14096	14744	14169	14663	14727	14732	14731	14731	14602	14601	14796	14732	14793	14677	14677	14565	14843	14841	14841	14899	14899	14899	14735	14734	14487	14482	14487	14485	13297	14162
Ab-CR641	13738	13742	13738	13738	13738	13732	13838	12717	12789	12723	12789	13583	13738	18774	13752	12750	13487	13604	12765	12765	13761	12886	13439	13439	13442	13441	13440	13603	13602	13874	13442	13600	13378	13378	13389	13745	13745	13745	13422	13422	13422	13454	13453	12939	12934	12939	12936	8959	12665
Ab-DQ20dA1	18042	18039	18042	18042	18042	18508	18262	18531	18596	18539	18596	18417	18042	14335	18532	18303	18291	18166	18385	18385	18511	18207	18450	18170	18175	18174	18173	18441	18440	18650	18175	18177	18209	18209	18143	18389	18389	18389	18376	18376	18376	18312	18311	18376	18373	18378	18371	17554	18404
Ab-DQ64A1	13639	13639	13639	13639	13639	13704	13729	12298	12192	12304	12192	13621	13639	19865	13812	12902	13655	13577	12979	12979	13548	12802	13427	13578	13579	13576	13573	13566	13565	13782	13577	13576	13398	13398	13527	13687	13685	13685	13610	13610	13610	13619	13618	13289	13282	13287	13287	12646	12846
Ab-CR604	12565	12569	12565	12565	12565	12918	12996	13102	13366	13106	13366	12698	12565	19249	12960	12296	12542	12554	11953	11953	12945	12877	12558	12483	12488	12485	12484	12904	12905	12992	12486	12682	12422	12422	12288	12878	12876	12876	12590	12590	12590	12545	12544	12325	12320	12325	12321	12741	13253
Ab-4211	13918	13913	13918	13918	13918	14082	13871	12843	13213	12851	13213	14170	13918	19201	14121	13418	13926	13795	13173	13173	13916	13027	13739	13766	13773	13770	13767	13972	13971	14120	13771	13911	13711	13711	13605	14040	14038	14038	13737	13737	13737	13860	13859	13657	13652	13657	13654	12294	13284
Ab-DQ40A1	9890	9908	9890	9890	9890	10340	10119	13652	13618	13656	13618	11267	9890	19373	10128	12863	9924	10263	12728	12728	10446	12580	9643	9960	9965	9962	9961	9986	9985	10386	9963	10013	9521	9521	9955	9745	9745	9745	9979	9979	9979	9839	9838	12458	12452	12456	12455	13105	13530
Ab-1426-2003	16138	16129	16138	16138	16138	16378	16354	16085	16023	16092	16023	16430	16138	19247	16322	16064	16104	16158	15896	15896	16387	16047	16178	16101	16104	16105	16102	16388	16387	16393	16106	16243	16082	16082	16019	16329	16329	16329	16149	16149	16149	16089	16088	16246	16245	16250	16245	15689	16522
Ab-CR502	13038	13044	13038	13038	13038	13295	13121	12310	12464	12313	12464	13060	13038	19840	13091	12845	13130	13016	12784	12784	12869	9405	12699	12959	12966	12963	12962	12915	12914	13179	12964	13147	12699	12699	12850	12994	12994	12994	12823	12823	12823	12970	12969	12955	12950	12955	12955	12714	12897
Ab-A111	12432	12436	12432	12432	12432	12715	12553	12508	12441	12510	12441	12545	12432	19450	12571	12667	12569	12392	12444	12444	12415	6408	12190	12570	12575	12572	12569	12381	12380	12552	12573	12406	12238	12238	12235	12585	12585	12585	12480	12480	12480	12551	12550	12683	12676	12681	12678	12658	12753
Ab-CR892	14228	14231	14228	14228	14228	14399	14290	13715	13591	13721	13591	14331	14228	19347	14354	13386	14224	14038	13062	13062	14360	13680	14191	14145	14152	14149	14150	14295	14294	14487	14150	14270	14105	14105	14083	14301	14301	14301	14063	14063	14063	14135	14134	13777	13770	13775	13767	12725	13813
Ab-CR891	17161	17163	17161	17161	17161	17371	17578	17493	17531	17498	17531	17450	17161	16833	17474	17098	17347	17248	17086	17086	17376	17142	17365	17253	17258	17259	17258	17442	17441	17583	17260	17245	17228	17228	17023	17286	17288	17288	17321	17321	17321	17272	17271	17083	17076	17081	17075	16251	17297
Ab-DQ31A1	18066	18062	18066	18066	18066	18178	18117	18414	18479	18420	18479	18374	18066	14549	18326	18131	18186	18102	18218	18218	18259	18122	18111	18130	18137	18136	18135	18258	18257	18467	18137	18007	17976	17976	17909	18269	18269	18269	18078	18078	18078	17969	17968	18083	18078	18083	18078	17353	18356
NCTC-12481	15466	15434	15466	15466	15466	15689	15633	15139	15017	15137	15017	15687	15466	18849	15809	15228	15491	15471	15110	15110	15696	15247	15469	15553	15552	15559	15556	15751	15750	15820	15560	15656	15410	15410	15376	15687	15689	15689	15522	15522	15522	15382	15381	15463	15464	15469	15460	15030	15536
[truncated: 21 more columns]

## Sheet: Table S5
Table S5: Presence and absence of AMR genes in the A. butzleri strains
Strain	Efflux pumps-related genes
	EP1				EP2	-	EP3				-	EP4				EP5	EP6	EP7				T1SS							EP8	EP9	EP10					EP11			EP12	EP13	EP14	EP15				EP16
	mdtB1_gene	czcB_gene	RM4018p_04630_gene	fadR_gene	yajR_gene	ohrR_gene	RM4018p_07090_gene	macA1_gene	yknY_gene	macB2_gene	kstR2_gene	bepE_gene	bepD_gene	RM4018p_08210_gene	mprA3_gene	msbA_gene	uup_gene	ttgB_gene	mdtB2_gene	mdtE_gene	RM4018p_09990_gene	bvgS_gene	sphR_gene	RM4018p_10340_gene	ttgD_gene	RM4018p_10360_gene	macA2_gene	RM4018p_10380_gene	sugE_gene	fsr_gene	hspR_gene	macA3_gene	ybhF_gene	ybhS_gene	ybhR_gene	mexB1_gene	RM4018p_18770_gene	RM4018p_18780_gene	RM4018p_19480_gene	ydhP_gene	bcr1_gene	pleD5_gene	mexA1_gene	mexB2_gene	ttgC_gene	oprM_gene	mexB3_gene	mexA2_gene	RM4018p_22360_gene
16CS0847-3					1		1	1	1	1		1	1	1	1	1	1												1	1	1	1	1	1	1	1	1	1	1	1	1	1	1	1	1	1	1	1	1
17CS0824					1		1	1	1	1		1	1	1		1	1												1		1	1	1	1	1	1	1	1	1	1	1	1	1	1	1	1	1	1	1
17CS1193-1					1		1	1	1	1	1	1	1	1	1	1	1												1	1	1	1	1	1	1	1	1	1	1	1	1	1	1	1	1	1	1	1	1
17CS1193-2					1		1	1	1	1	1	1	1	1	1	1	1												1	1	1	1	1	1	1	1	1	1	1	1	1	1	1	1	1	1	1	1	1
17CS1193-3					1	1	1	1	1	1		1	1	1	1	1	1												1	1	1	1	1	1	1	1	1	1	1	1	1	1	1	1	1	1	1	1	1
17CS1197-2					1		1	1	1	1		1	1	1		1	1												1	1	1	1	1	1	1	1	1	1	1	1	1	1	1	1	1	1	1	1	1
17CS1197-3					1		1	1	1	1		1	1	1		1	1												1	1	1	1	1	1	1	1	1	1	1	1	1	1	1	1	1	1	1	1	1
17CS1197					1		1	1	1	1		1	1	1		1	1												1	1	1	1	1	1	1	1	1	1	1	1	1	1	1	1	1	1	1	1	1
17CS1198-1					1		1	1	1	1		1	1	1	1	1	1												1	1	1	1	1	1	1	1	1	1	1	1	1	1	1	1	1	1	1	1	1
17CS1198-2					1		1	1	1	1		1	1	1	1	1	1												1	1	1	1	1	1	1	1	1	1	1	1	1	1	1	1	1	1	1	1	1
17CS1198-3					1		1	1	1	1		1	1	1	1	1	1												1	1	1	1	1	1	1	1	1	1	1	1	1	1	1	1	1	1	1	1	1
16CS0367-1-AR					1	1	1	1	1	1		1	1	1	1	1	1												1	1	1	1	1	1	1	1	1	1	1	1	1	1	1	1	1	1	1	1	1
16CS0367-AR					1	1	1	1	1	1		1	1	1	1	1	1												1	1	1	1	1	1	1	1	1	1	1	1	1	1	1	1	1	1	1	1	1
16CS0370-1					1	1	1	1	1	1		1	1	1	1	1	1												1	1	1	1	1	1	1	1	1	1	1	1	1	1	1	1	1	1	1	1	1
16CS0375-1					1	1	1	1	1	1		1	1	1	1	1	1												1	1	1	1	1	1	1	1	1	1	1	1	1	1	1	1	1	1	1	1	1
16CS0375-2					1	1	1	1	1	1		1	1	1	1	1	1												1	1	1	1	1	1	1	1	1	1	1	1	1	1	1	1	1	1	1	1	1
16CS0831-1-1					1	1	1	1	1	1		1	1	1	1	1	1												1	1	1	1	1	1	1	1	1	1	1	1	1	1	1	1	1	1	1	1	1
16CS0831-4-1	1	1	1	1	1	1	1	1	1	1	1	1	1	1	1	1	1	1	1	1	1	1	1	1	1	1	1	1	1	1	1	1	1	1	1	1	1	1	1	1	1	1	1	1	1	1	1	1	1
17CS1200-1					1		1	1	1	1		1	1	1	1	1	1												1	1	1	1	1	1	1	1	1	1	1	1	1	1	1	1	1	1	1	1	1
17CS1201					1		1	1	1	1		1	1	1	1	1	1												1	1	1	1	1	1	1	1	1	1	1	1	1	1	1	1	1	1	1	1	1
17CS1205-1					1		1	1	1	1		1	1	1		1	1												1	1	1	1	1	1	1				1	1	1	1	1	1	1	1	1	1	1
17CS1205-2					1		1	1	1	1		1	1	1		1	1												1	1	1	1	1	1	1				1	1	1	1	1	1	1	1	1	1	1
17CS1206-1					1		1	1	1	1		1	1	1		1	1												1	1	1	1	1	1	1				1	1	1	1	1	1	1	1	1	1	1
17CS1208-3					1		1	1	1	1		1	1	1		1	1												1	1	1	1	1	1	1				1	1	1	1	1	1	1	1	1	1	1
17CS1167					1	1	1	1	1	1		1	1	1	1	1	1												1	1	1	1	1	1	1	1	1	1	1	1	1	1	1	1	1	1	1	1	1
17CS1168					1		1	1	1	1		1	1	1	1	1	1												1	1	1	1	1	1	1	1	1	1	1	1	1	1	1	1	1	1	1	1	1
17CS1056					1		1	1	1	1		1	1	1	1	1	1												1	1	1	1	1	1	1	1	1	1	1	1	1	1	1	1	1	1	1	1	1
17CS1066					1	1	1	1	1	1		1	1	1	1	1	1												1	1	1	1	1	1	1	1	1	1	1	1	1	1	1	1	1	1	1	1	1
17CS1067					1	1	1	1	1	1		1	1	1	1	1	1												1	1	1	1	1	1	1	1	1	1	1	1	1	1	1	1	1	1	1	1	1
17CS1068-1					1	1	1	1	1	1		1	1	1	1	1	1												1	1	1	1	1	1	1	1	1	1	1	1	1	1	1	1	1	1	1	1	1
17CS1068-2					1	1	1	1	1	1		1	1	1	1	1	1												1	1	1	1	1	1	1	1	1	1	1	1	1	1	1	1	1	1	1	1	1
17CS0916-1					1		1	1	1	1		1	1	1	1	1	1												1	1	1	1	1	1	1				1	1	1	1	1	1	1	1	1	1	1
17CS0916-2					1		1	1	1	1		1	1	1	1	1	1												1	1	1	1	1	1	1				1	1	1	1	1	1	1	1	1	1	1
16CS0857-1	1	1	1	1	1		1	1	1	1		1	1	1	1	1	1												1	1	1	1	1	1	1				1	1	1	1	1	1	1	1	1	1	1
16CS0861-1					1		1	1	1	1		1	1	1	1	1	1												1	1	1	1	1	1	1	1	1	1	1	1	1	1	1	1	1	1	1	1	1
17CS1092-1					1		1	1	1	1		1	1	1	1	1	1												1	1	1	1	1	1	1	1	1	1	1	1	1	1	1	1	1
17CS1092-2					1		1	1	1	1		1	1	1	1	1	1												1	1	1	1	1	1	1	1	1	1	1	1	1	1	1	1	1
17CS1095					1		1	1	1	1		1	1	1	1	1	1												1	1	1	1	1	1	1				1	1	1	1	1	1	1	1	1	1	1
16CS0815-2					1		1	1	1	1		1	1	1	1	1	1												1	1	1	1	1	1	1	1	1	1	1	1	1	1	1	1	1	1	1	1	1
16CS0817-2					1		1	1	1	1		1	1	1	1	1	1												1	1	1	1	1	1	1	1	1	1	1	1	1	1	1	1	1	1	1	1	1
16CS0820-1					1	1	1	1	1	1	1	1	1	1	1	1	1												1	1	1	1	1	1	1	1	1	1	1	1	1	1	1	1	1	1	1	1	1
16CS0820-2					1	1	1	1	1	1	1	1	1	1	1	1	1												1	1	1	1	1	1	1	1	1	1	1	1	1	1	1	1	1	1	1	1	1
16CS0821-2					1	1	1	1	1	1	1	1	1	1	1	1	1												1	1	1	1	1	1	1	1	1	1	1	1	1	1	1	1	1	1	1	1	1
16CS0823-1					1	1	1	1	1	1	1	1	1	1	1	1	1												1	1	1	1	1	1	1	1	1	1	1	1	1	1	1	1	1	1	1	1	1
16CS0823-2					1		1	1	1	1		1	1	1	1	1	1												1	1	1	1	1	1	1	1	1	1	1	1	1	1	1	1	1
17CS0965-1					1		1	1	1	1		1	1	1	1	1	1							1	1	1	1	1	1	1	1	1	1	1	1	1	1	1	1	1	1	1	1	1	1
17CS0965-B					1		1	1	1	1	1	1	1	1	1	1	1												1	1	1	1	1	1	1	1	1	1	1	1	1	1	1	1	1
RMI					1	1	1	1	1	1	1	1	1	1	1	1	1												1	1	1	1	1	1	1	1	1	1	1	1	1	1	1	1	1
RMIII					1	1	1	1	1	1	1	1	1	1	1	1	1												1	1	1	1	1	1	1	1	1	1	1	1	1	1	1	1	1
NCTC_12481	1	1	1	1	1	1	1	1	1	1	1	1	1	1	1	1	1	1	1	1	1	1	1	1	1	1	1	1	1	1	1	1	1	1	1	1	1	1	1	1	1	1	1	1	1	1	1	1	1
55					1	1	1	1	1	1	1	1	1	1	1	1	1	1	1	1	1								1	1	1	1	1	1	1	1	1	1	1	1	1	1	1	1	1	1	1	1	1
6V	1	1	1	1	1	1	1	1	1	1	1	1	1	1		1	1	1	1	1	1	1	1	1	1	1	1	1	1	1	1	1	1	1	1	1	1	1	1	1	1	1	1	1	1	1	1	1	1
7h1h					1		1	1	1	1		1	1	1	1	1	1												1	1	1	1	1	1	1	1	1	1	1	1	1	1	1	1	1	1	1	1	1
Ab_1426_2003					1	1	1	1	1	1	1	1	1	1		1	1	1	1	1	1								1	1	1	1	1	1	1	1	1	1	1	1	1	1	1	1	1	1	1	1	1
Ab_1711					1	1	1	1	1	1		1	1	1	1	1	1												1	1	1	1	1	1	1			1	1	1	1	1	1	1	1	1	1	1	1
Ab_2211	1	1	1	1	1	1	1	1	1	1	1	1	1	1		1	1	1	1	1	1	1	1	1	1	1	1	1	1	1	1	1	1	1	1	1	1	1	1	1	1	1	1	1	1	1	1	1	1
Ab_2811					1	1	1	1	1	1	1	1	1	1	1	1	1	1	1	1	1								1	1	1	1	1	1	1	1	1	1	1	1	1	1	1		1	1	1	1	1
Ab_3711					1	1						1	1	1	1	1	1												1	1	1	1	1	1	1				1	1	1	1	1	1	1
Ab_4211					1	1	1	1	1	1	1	1	1	1		1	1												1	1	1	1	1	1	1	1	1	1	1	1	1	1	1	1	1	1	1	1	1
Ab_4511					1	1	1	1	1	1	1	1	1	1	1	1	1	1	1	1	1								1	1	1	1	1	1	1	1	1	1	1	1	1	1	1	1	1	1	1	1	1
Ab_A103					1	1	1	1	1	1	1	1	1	1		1	1												1	1	1	1	1	1	1	1	1	1	1	1	1	1	1	1	1
Ab_A111					1	1	1	1	1	1	1	1	1	1	1	1	1												1	1	1	1	1	1	1	1	1	1	1	1	1	1	1	1	1
Ab_CR1132					1		1	1	1	1	1	1	1	1	1	1	1												1	1	1	1	1	1	1	1	1	1	1	1	1	1	1	1	1	1	1	1	1
Ab_CR1143					1		1	1	1	1	1	1	1	1	1	1	1												1		1	1	1	1	1	1	1	1	1	1	1	1	1	1	1	1	1	1	1
Ab_CR424	1	1	1	1	1	1	1	1	1	1	1	1	1	1	1	1	1	1	1	1	1								1	1	1	1	1	1	1	1	1	1	1	1	1	1	1	1	1	1	1	1	1
Ab_CR461					1	1	1	1	1	1	1	1	1	1	1	1	1	1	1	1	1								1	1	1	1	1	1	1	1	1	1	1	1	1	1	1	1	1
Ab_CR502	1	1	1		1	1	1	1	1	1	1	1	1	1	1	1	1												1	1	1	1	1	1	1	1	1	1	1	1	1	1	1	1	1	1	1	1	1
Ab_CR604					1	1	1	1	1	1		1	1	1	1	1	1												1	1	1	1	1	1	1				1	1	1	1	1	1	1	1	1	1	1
Ab_CR641					1	1	1	1	1	1	1	1	1	1	1	1	1	1	1	1	1								1	1	1	1	1	1	1	1	1	1	1	1	1	1	1	1	1	1	1	1	1
Ab_CR891					1	1	1	1	1	1	1	1	1	1		1	1	1	1	1	1								1	1	1	1	1	1	1	1	1	1	1	1	1	1	1	1	1	1	1	1	1
Ab_CR892	1	1	1	1	1	1	1	1	1	1		1	1	1		1	1	1	1	1	1								1	1	1	1	1	1	1	1	1	1	1	1	1	1	1	1	1	1	1	1	1
Ab_DQ20dA1	1	1	1	1	1	1	1	1	1	1	1	1	1	1		1	1	1	1	1	1	1	1	1	1	1	1	1	1	1	1	1	1	1	1	1	1	1	1	1	1	1	1	1	1	1	1	1	1
Ab_DQ31A1	1	1	1	1	1	1	1	1	1	1	1	1	1	1		1	1	1	1	1	1	1	1	1	1	1	1	1	1	1	1	1	1	1	1	1	1	1	1	1	1	1	1	1	1	1	1	1	1
Ab_DQ40A1					1		1	1	1	1		1	1	1	1	1	1												1	1	1	1	1	1	1	1	1	1	1	1	1	1	1	1	1	1	1	1	1
Ab_DQ64A1					1	1	1	1	1	1	1	1	1	1	1	1	1	1	1	1	1								1	1	1	1	1	1	1	1	1	1	1	1	1	1	1	1	1
[truncated: 72 more columns]

## Sheet: Table S6
Table S6: Results of the plasmid prediction in 47 German A. butzleri strains. Only plasmids with a detection value of at least 55% coverage and 85% identity were reported.
Strain	Contig	Identity (%)	Query length	Coverage (%)	Plasmid	Plasmid Accession
17CS1198-1	26	91.18	1.588	70.0	A. butzleri strain AC1166 plasmid AB-1166-LD	NC_025124.1
17CS1198-2	26	91.18	1.588	66.0	A. butzleri strain AC1166 plasmid AB-1166-LD	NC_025124.1
17CS1198-3	25	87.42	2.736	63.0	A. butzleri strain AC1166 plasmid AB-1166-LD	NC_025124.1
17CS0916-1	16	99.84	1.906	68.0	A. butzleri strain AC1167 plasmid AB-1167-LD	NC_025123.1
17CS0916-2	17	99.74	2.716	57.0	A. butzleri strain AC1167 plasmid AB-1167-LD	NC_025123.1
Ab_3711	44	99.89	2.932	100	A. butzleri strain AC1167 plasmid AB-1167-LD	NC_025123.1
Ab_4211	64	99.87	3.088	100	A. butzleri strain AC1166 plasmid AB-1166-LD	NC_025124.1

## Sheet: Table S7
Table S7: : Presence and absence of virulence genes in the A. butzleri strains
Strain	Flagellar genes																																				Chemotaxis cluster								Urease cluster
	flaA_gene	flaB_gene	flgB_gene	flgC_gene	flgD_gene	flgE1_gene	flgE2_gene	flgG1_gene	flgG2_gene	flgH_gene	flgI_gene	flgK_gene	flgL_gene	flhA_gene	flhB1_gene	flhB2_gene	flhF_gene	fliD_gene	fliE_gene	fliF_gene	fliG_gene	fliH_gene	fliI_gene	fliK_gene	fliL_gene	fliM_gene	fliN1_gene	fliN2_gene	fliP_gene	fliQ_gene	fliR_gene	fliS_gene	fliW2_gene	hag_gene	pomA_gene	motB_gene	cheW_gene	cheV_gene	cheY1_gene	cheA_gene	cheR_gene	cheB_gene	cheY2_gene	cheY3_gene	ureD_gene	ureA_gene	ureC_gene	ureE_gene	ureF_gene
16CS0847-3			1	1	1	1	1	1	1	1	1	1	1	1	1	1	1	1	1	1	1	1	1	1	1	1	1	1	1	1	1	1	1	1	1	1	1	1	1	1	1	1	1	1	1	1	1	1	1
17CS0824	1	1	1	1	1	1	1	1	1	1	1	1	1	1	1	1	1	1	1	1	1	1	1	1	1	1	1	1	1	1	1	1	1	1	1	1	1	1	1	1	1	1	1	1	1	1	1	1	1
17CS1193-1	1	1	1	1	1	1	1	1	1	1	1	1	1	1	1	1	1	1	1	1	1	1	1	1	1	1	1	1	1	1	1	1	1	1	1	1	1	1	1	1	1	1	1	1	1	1	1	1	1
17CS1193-2	1	1	1	1	1	1	1	1	1	1	1	1	1	1	1	1	1	1	1	1	1	1	1	1	1	1	1	1	1	1	1	1	1	1	1	1	1	1	1	1	1	1	1	1	1	1	1	1	1
17CS1193-3	1	1	1	1	1	1	1	1	1	1	1	1	1	1	1	1	1	1	1	1	1	1	1	1	1	1	1	1	1	1	1	1	1	1	1	1	1	1	1	1	1	1	1	1	1	1	1	1	1
17CS1197-2			1	1	1	1	1	1	1	1	1	1	1	1	1	1	1	1	1	1	1	1	1	1	1	1	1	1	1	1	1	1	1	1	1	1	1	1	1	1	1	1	1	1	1	1	1	1	1
17CS1197-3			1	1	1	1	1	1	1	1	1	1	1	1	1	1	1	1	1	1	1	1	1	1	1	1	1	1	1	1	1	1	1	1	1	1	1	1	1	1	1	1	1	1	1	1	1	1	1
17CS1197			1	1	1	1	1	1	1	1	1	1	1	1	1	1	1	1	1	1	1	1	1	1	1	1	1	1	1	1	1	1	1	1	1	1	1	1	1	1	1	1	1	1	1	1	1	1	1
17CS1198-1	1	1	1	1	1	1	1	1	1	1	1	1	1	1	1	1	1	1	1	1	1	1	1	1	1	1	1	1	1	1	1	1	1	1	1	1	1	1	1	1	1	1	1	1	1	1	1	1	1
17CS1198-2	1	1	1	1	1	1	1	1	1	1	1	1	1	1	1	1	1	1	1	1	1	1	1	1	1	1	1	1	1	1	1	1	1	1	1	1	1	1	1	1	1	1	1	1	1	1	1	1	1
17CS1198-3	1	1	1	1	1	1	1	1	1	1	1	1	1	1	1	1	1	1	1	1	1	1	1	1	1	1	1	1	1	1	1	1	1	1	1	1	1	1	1	1	1	1	1	1	1	1	1	1	1
16CS0367-1-AR	1	1	1	1	1	1	1	1	1	1	1	1	1	1	1	1	1	1	1	1	1	1	1	1	1	1	1	1	1	1	1	1	1	1	1	1	1	1	1	1	1	1	1	1	1	1	1	1	1
16CS0367-AR	1	1	1	1	1	1	1	1	1	1	1	1	1	1	1	1	1	1	1	1	1	1	1	1	1	1	1	1	1	1	1	1	1	1	1	1	1	1	1	1	1	1	1	1	1	1	1	1	1
16CS0370-1	1	1	1	1	1	1	1	1	1	1	1	1	1	1	1	1	1	1	1	1	1	1	1	1	1	1	1	1	1	1	1	1	1	1	1	1	1	1	1	1	1	1	1	1	1	1	1	1	1
16CS0375-1	1	1	1	1	1	1	1	1	1	1	1	1	1	1	1	1	1	1	1	1	1	1	1	1	1	1	1	1	1	1	1	1	1	1	1	1	1	1	1	1	1	1	1	1	1	1	1	1	1
16CS0375-2	1	1	1	1	1	1	1	1	1	1	1	1	1	1	1	1	1	1	1	1	1	1	1	1	1	1	1	1	1	1	1	1	1	1	1	1	1	1	1	1	1	1	1	1	1	1	1	1	1
16CS0831-1-1	1	1	1	1	1	1	1	1	1	1	1	1	1	1	1	1	1	1	1	1	1	1	1	1	1	1	1	1	1	1	1	1	1	1	1	1	1	1	1	1	1	1	1	1	1	1	1	1	1
16CS0831-4-1	1	1	1	1	1	1	1	1	1	1	1	1	1	1	1	1	1	1	1	1	1	1	1	1	1	1	1	1	1	1	1	1	1	1	1	1	1	1	1	1	1	1	1	1
17CS1200-1	1	1	1	1	1	1	1	1	1	1	1	1	1	1	1	1	1	1	1	1	1	1	1	1	1	1	1	1	1	1	1	1	1	1	1	1	1	1	1	1	1	1	1	1	1	1	1	1	1
17CS1201	1	1	1	1	1	1	1	1	1	1	1	1	1	1	1	1	1	1	1	1	1	1	1	1	1	1	1	1	1	1	1	1	1	1	1	1	1	1	1	1	1	1	1	1	1	1	1	1	1
17CS1205-1	1	1	1	1	1	1	1	1	1	1	1	1	1	1	1	1	1	1	1	1	1	1	1	1	1	1	1	1	1	1	1	1	1	1	1	1	1	1	1	1	1	1	1	1	1	1	1	1	1
17CS1205-2	1	1	1	1	1	1	1	1	1	1	1	1	1	1	1	1	1	1	1	1	1	1	1	1	1	1	1	1	1	1	1	1	1	1	1	1	1	1	1	1	1	1	1	1	1	1	1	1	1
17CS1206-1	1	1	1	1	1	1	1	1	1	1	1	1	1	1	1	1	1	1	1	1	1	1	1	1	1	1	1	1	1	1	1	1	1	1	1	1	1	1	1	1	1	1	1	1	1	1	1	1	1
17CS1208-3	1	1	1	1	1	1	1	1	1	1	1	1	1	1	1	1	1	1	1	1	1	1	1	1	1	1	1	1	1	1	1	1	1	1	1	1	1	1	1	1	1	1	1	1	1	1	1	1	1
17CS1167	1	1	1	1	1	1	1	1	1	1	1	1	1	1	1	1	1	1	1	1	1	1	1	1	1	1	1	1	1	1	1	1	1	1	1	1	1	1	1	1	1	1	1	1	1	1	1	1	1
17CS1168			1	1	1	1	1	1	1	1	1	1	1	1	1	1	1	1	1	1	1	1	1	1	1	1	1	1	1	1	1	1	1	1	1	1	1	1	1	1	1	1	1	1	1	1	1	1	1
17CS1056	1	1	1	1	1	1	1	1	1	1	1	1	1	1	1	1	1	1	1	1	1	1	1	1	1	1	1	1	1	1	1	1	1	1	1	1	1	1	1	1	1	1	1	1	1	1	1	1	1
17CS1066	1	1	1	1	1	1	1	1	1	1	1	1	1	1	1	1	1	1	1	1	1	1	1	1	1	1	1	1	1	1	1	1	1	1	1	1	1	1	1	1	1	1	1	1	1	1	1	1	1
17CS1067	1	1	1	1	1	1	1	1	1	1	1	1	1	1	1	1	1	1	1	1	1	1	1	1	1	1	1	1	1	1	1	1	1	1	1	1	1	1	1	1	1	1	1	1	1	1	1	1	1
17CS1068-1	1	1	1	1	1	1	1	1	1	1	1	1	1	1	1	1	1	1	1	1	1	1	1	1	1	1	1	1	1	1	1	1	1	1	1	1	1	1	1	1	1	1	1	1	1	1	1	1	1
17CS1068-2	1	1	1	1	1	1	1	1	1	1	1	1	1	1	1	1	1	1	1	1	1	1	1	1	1	1	1	1	1	1	1	1	1	1	1	1	1	1	1	1	1	1	1	1	1	1	1	1	1
17CS0916-1	1	1	1	1	1	1	1	1	1	1	1	1	1	1	1	1	1	1	1	1	1	1	1	1	1	1	1	1	1	1	1	1	1	1	1	1	1	1	1	1	1	1	1	1	1	1	1	1	1
17CS0916-2	1	1	1	1	1	1	1	1	1	1	1	1	1	1	1	1	1	1	1	1	1	1	1	1	1	1	1	1	1	1	1	1	1	1	1	1	1	1	1	1	1	1	1	1	1	1	1	1	1
16CS0857-1	1	1	1	1	1	1	1	1	1	1	1	1	1	1	1	1	1	1	1	1	1	1	1	1	1	1	1	1	1	1	1	1	1	1	1	1	1	1	1	1	1	1	1	1	1	1	1	1	1
16CS0861-1	1	1	1	1	1	1	1	1	1	1	1	1	1	1	1	1	1	1	1	1	1	1	1	1	1	1	1	1	1	1	1	1	1	1	1	1	1	1	1	1	1	1	1	1	1	1	1	1	1
17CS1092-1	1	1	1	1	1	1	1	1	1	1	1	1	1	1	1	1	1	1	1	1	1	1	1	1	1	1	1	1	1	1	1	1	1	1	1	1	1	1	1	1	1	1	1	1	1	1	1	1	1
17CS1092-2	1	1	1	1	1	1	1	1	1	1	1	1	1	1	1	1	1	1	1	1	1	1	1	1	1	1	1	1	1	1	1	1	1	1	1	1	1	1	1	1	1	1	1	1	1	1	1	1	1
17CS1095	1	1	1	1	1	1	1	1	1	1	1	1	1	1	1	1	1	1	1	1	1	1	1	1	1	1	1	1	1	1	1	1	1	1	1	1	1	1	1	1	1	1	1	1	1	1	1	1	1
16CS0815-2			1	1	1	1	1	1	1	1	1	1	1	1	1	1	1	1	1	1	1	1	1	1	1	1	1	1	1	1	1	1	1	1	1	1	1	1	1	1	1	1	1	1	1	1	1	1	1
16CS0817-2	1	1	1	1	1	1	1	1	1	1	1	1	1	1	1	1	1	1	1	1	1	1	1	1	1	1	1	1	1	1	1	1	1	1	1	1	1	1	1	1	1	1	1	1	1	1	1	1	1
16CS0820-1		1	1	1	1	1	1	1	1	1	1	1	1	1	1	1	1	1	1	1	1	1	1	1	1	1	1	1	1	1	1	1	1	1	1	1	1	1	1	1	1	1	1	1	1	1	1	1	1
16CS0820-2		1	1	1	1	1	1	1	1	1	1	1	1	1	1	1	1	1	1	1	1	1	1	1	1	1	1	1	1	1	1	1	1	1	1	1	1	1	1	1	1	1	1	1	1	1	1	1	1
16CS0821-2		1	1	1	1	1	1	1	1	1	1	1	1	1	1	1	1	1	1	1	1	1	1	1	1	1	1	1	1	1	1	1	1	1	1	1	1	1	1	1	1	1	1	1	1	1	1	1	1
16CS0823-1		1	1	1	1	1	1	1	1	1	1	1	1	1	1	1	1	1	1	1	1	1	1	1	1	1	1	1	1	1	1	1	1	1	1	1	1	1	1	1	1	1	1	1	1	1	1	1	1
16CS0823-2	1	1	1	1	1	1	1	1	1	1	1	1	1	1	1	1	1	1	1	1	1	1	1	1	1	1	1	1	1	1	1	1	1	1	1	1	1	1	1	1	1	1	1	1	1	1	1	1	1
17CS0965-1	1	1	1	1	1	1	1	1	1	1	1	1	1	1	1	1	1	1	1	1	1	1	1	1	1	1	1	1	1	1	1	1	1	1	1	1	1	1	1	1	1	1	1	1	1	1	1	1	1
17CS0965-B	1	1	1	1	1	1	1	1	1	1	1	1	1	1	1	1	1	1	1	1	1	1	1	1	1	1	1	1	1	1	1	1	1	1	1	1	1	1	1	1	1	1	1	1
RMI	1	1	1	1	1	1	1	1	1	1	1	1	1	1	1	1	1	1	1	1	1	1	1	1	1	1	1	1	1	1	1	1	1	1	1	1	1	1	1	1	1	1	1	1	1	1	1	1	1
RMIII	1	1	1	1	1	1	1	1	1	1	1	1	1	1	1	1	1	1	1	1	1	1	1	1	1	1	1	1	1	1	1	1	1	1	1	1	1	1	1	1	1	1	1	1	1	1	1	1	1
NCTC_12481	1	1	1	1	1	1	1	1	1	1	1	1	1	1	1	1	1	1	1	1	1	1	1	1	1	1	1	1	1	1	1	1	1	1	1	1	1	1	1	1	1	1	1	1	1	1	1	1	1
55	1	1	1	1	1	1	1	1	1	1	1	1	1	1	1	1	1	1	1	1	1	1	1	1	1	1	1	1	1	1	1	1	1	1	1	1	1	1	1	1	1	1	1	1
6V	1	1	1	1	1	1	1	1	1	1	1	1	1	1	1	1	1	1	1	1	1	1	1	1	1	1	1	1	1	1	1	1	1	1	1	1	1	1	1	1	1	1	1	1
7h1h	1	1	1	1	1	1	1	1	1	1	1	1	1	1	1	1	1	1	1	1	1	1	1	1	1	1	1	1	1	1	1	1	1	1	1	1	1	1	1	1	1	1	1	1	1	1	1	1	1
Ab_1426_2003	1	1	1	1	1	1	1	1	1	1	1	1	1	1	1	1	1	1	1	1	1	1	1	1	1	1	1	1	1	1	1	1	1	1	1	1	1	1	1	1	1	1	1	1
Ab_1711	1	1	1	1	1	1	1	1	1	1	1	1	1	1	1	1	1	1	1	1	1	1	1	1	1	1	1	1	1	1	1	1	1	1	1	1	1	1	1	1	1	1	1	1	1	1	1	1	1
Ab_2211	1	1	1	1	1	1	1	1	1	1	1	1	1	1	1	1	1	1	1	1	1	1	1	1	1	1	1	1	1	1	1	1	1	1	1	1	1	1	1	1	1	1	1	1
Ab_2811	1	1	1	1	1	1	1	1	1	1	1	1	1	1	1	1	1	1	1	1	1	1	1	1	1	1	1	1	1	1	1	1	1	1	1	1	1	1	1	1	1	1	1	1
Ab_3711	1	1	1	1	1	1	1	1	1	1	1	1	1	1	1	1	1	1	1	1	1	1	1	1	1	1	1	1	1	1	1	1	1	1	1	1	1	1	1	1	1	1	1	1	1	1	1	1	1
Ab_4211		1	1	1	1	1	1	1	1	1	1	1	1	1	1	1	1	1	1	1	1	1	1	1	1	1	1	1	1	1	1	1	1	1	1	1	1	1	1	1	1	1	1	1
Ab_4511		1	1	1	1	1	1	1	1	1	1	1	1	1	1	1	1	1	1	1	1	1	1	1	1	1	1	1	1	1	1	1	1	1	1	1	1	1	1	1	1	1	1	1
Ab_A103	1	1	1	1	1	1	1	1	1	1	1	1	1	1	1	1	1	1	1	1	1	1	1	1	1	1	1	1	1	1	1	1	1	1	1	1	1	1	1	1	1	1	1	1
Ab_A111	1	1	1	1	1	1	1	1	1	1	1	1	1	1	1	1	1	1	1	1	1	1	1	1	1	1	1	1	1	1	1	1	1	1	1	1	1	1	1	1	1	1	1	1	1	1	1	1	1
Ab_CR1132	1	1	1	1	1	1	1	1	1	1	1	1	1	1	1	1	1	1	1	1	1	1	1	1	1	1	1	1	1	1	1	1	1	1	1	1	1	1	1	1	1	1	1	1	1	1	1	1	1
Ab_CR1143	1	1	1	1	1	1	1	1	1	1	1	1	1	1	1	1	1	1	1	1	1	1	1	1	1	1	1	1	1	1	1	1	1	1	1	1	1	1	1	1	1	1	1	1
Ab_CR424	1	1	1	1	1	1	1	1	1	1	1	1	1	1	1	1	1	1	1	1	1	1	1	1	1	1	1	1	1	1	1	1	1	1	1	1	1	1	1	1	1	1	1	1
Ab_CR461	1	1	1	1	1	1	1	1	1	1	1	1	1	1	1	1	1	1	1	1	1	1	1	1	1	1	1	1	1	1	1	1	1	1	1	1	1	1	1	1	1	1	1	1
Ab_CR502	1	1	1	1	1	1	1	1	1	1	1	1	1	1	1	1	1	1	1	1	1	1	1	1	1	1	1	1	1	1	1	1	1	1	1	1	1	1	1	1	1	1	1	1	1	1	1	1	1
Ab_CR604	1	1	1	1	1	1	1	1	1	1	1	1	1	1	1	1	1	1	1	1	1	1	1	1	1	1	1	1	1	1	1	1	1	1	1	1	1	1	1	1	1	1	1	1	1	1	1	1	1
Ab_CR641	1	1	1	1	1	1	1	1	1	1	1	1	1	1	1	1	1	1	1	1	1	1	1	1	1	1	1	1	1	1	1	1	1	1	1	1	1	1	1	1	1	1	1	1
Ab_CR891	1	1	1	1	1	1	1	1	1	1	1	1	1	1	1	1	1	1	1	1	1	1	1	1	1	1	1	1	1	1	1	1	1	1	1	1	1	1	1	1	1	1	1	1	1	1	1	1	1
Ab_CR892	1	1	1	1	1	1	1	1	1	1	1	1	1	1	1	1	1	1	1	1	1	1	1	1	1	1	1	1	1	1	1	1	1	1	1	1	1	1	1	1	1	1	1	1	1	1	1	1	1
Ab_DQ20dA1	1	1	1	1	1	1	1	1	1	1	1	1	1	1	1	1	1	1	1	1	1	1	1	1	1	1	1	1	1	1	1	1	1	1	1	1	1	1	1	1	1	1	1	1
Ab_DQ31A1	1	1	1	1	1	1	1	1	1	1	1	1	1	1	1	1	1	1	1	1	1	1	1	1	1	1	1	1	1	1	1	1	1	1	1	1	1	1	1	1	1	1	1	1
Ab_DQ40A1	1	1	1	1	1	1	1	1	1	1	1	1	1	1	1	1	1	1	1	1	1	1	1	1	1	1	1	1	1	1	1	1	1	1	1	1	1	1	1	1	1	1	1	1	1	1	1	1	1
Ab_DQ64A1			1	1	1	1	1	1	1	1	1	1	1	1	1	1	1	1	1	1	1	1	1	1	1	1	1	1	1	1	1	1	1	1	1	1	1	1	1	1	1	1	1	1	1	1	1	1	1
[truncated: 99 more columns]
